# Supplementary material for: Limited Practical Utility of Liquid Biopsy in the Treated Patients with Advanced Breast Cancer
Source: Diagnostics (Basel). 2020 Jul 28;10(8):523. doi: 10.3390/diagnostics10080523 (PMC7460238; doi:10.3390/diagnostics10080523)
Supplement: Supplementary file 1 [file diagnostics-10-00523-s001.zip]

Archive with 1 entries (1 files):
- diagnostics-851816-supplementary.xlsx
