# Supplementary material for: Limited Practical Utility of Liquid Biopsy in the Treated Patients with Advanced Breast Cancer
Source: Diagnostics (Basel). 2020 Jul 28;10(8):523. doi: 10.3390/diagnostics10080523 (PMC7460238; doi:10.3390/diagnostics10080523)
Supplement: Supplementary file 1 [file diagnostics-10-00523-s001.zip › diagnostics-851816-supplementary.xlsx]

## Sheet: Supplementary Table S1
Supplementary Table S1 Parameteres used for filtering of FFPE results.
Parameter	Value	Change type
DP	>20	SNP/MNP
QUAL	>=20	SNP/MNP
GQ	>5	SNP/MNP
FDP	>6	SNP/MNP
FAO	>2	SNP/MNP
STB	<0.9	SNP/MNP
AF	>0.01	SNP/MNP
FDP	10	INDEL
HRUN	<6	INDEL
FAO	>4	INDEL
AF	>0.1	INDEL

## Sheet: Supplementary Table S2
Supplementary Table S2. All changes discovered in FFPE samples after filtering, where CHROM - chromosome number, POS - position in hg19 genome assembly, REF - reference base, ALT - alternative bases(s), Consequence - variant consequence according to Variant Effect Predictor (VEP), HGVSc/Sp - HGV variant annotation for coding DNA and protein, CHASM FDR - false discovery rate for CHASM algorithm, E…
CHROM	POS	REF	ALT	Consequence	IMPACT	SYMBOL	HGVSc	HGVSp	CHASM FDR	ExAC AF	gnomAD exomes AF	CADD_PHRED
chr1	11168264	T	C	synonymous_variant	LOW	MTOR	ENST00000361445.4:c.7608A>G	ENSP00000354558.4:p.Glu2536%3D	NA	0	NA	5.199
chr1	11168299	C	T	missense_variant	MODERATE	MTOR	ENST00000361445.4:c.7573G>A	ENSP00000354558.4:p.Val2525Ile	0.65	8.24e-06	4.06118e-06	27.3
chr1	11169705	C	T	splice_donor_variant	HIGH	MTOR	ENST00000361445.4:c.7447+1G>A		NA	0	NA	28.4
chr1	11174869	C	T	splice_donor_variant	HIGH	MTOR	ENST00000361445.4:c.7164+1G>A		NA	0	NA	23.5
chr1	11174934	G	A	missense_variant	MODERATE	MTOR	ENST00000361445.4:c.7100C>T	ENSP00000354558.4:p.Thr2367Ile	0.05	0	NA	20.3
chr1	11181327	C	T	synonymous_variant	LOW	MTOR	ENST00000361445.4:c.6909G>A	ENSP00000354558.4:p.Leu2303%3D	NA	0.218437	NA	16.38
chr1	11181969	G	A	intron_variant	MODIFIER	MTOR	ENST00000361445.4:c.6810+67C>T		NA	NA	NA	4.231
chr1	11181985	G	A	intron_variant	MODIFIER	MTOR	ENST00000361445.4:c.6810+51C>T		NA	NA	NA	0.615
chr1	11182001	G	A	intron_variant	MODIFIER	MTOR	ENST00000361445.4:c.6810+35C>T		NA	NA	NA	1.187
chr1	11182081	C	T	synonymous_variant	LOW	MTOR	ENST00000361445.4:c.6765G>A	ENSP00000354558.4:p.Glu2255%3D	NA	0	NA	15.1
chr1	11182140	G	A	missense_variant	MODERATE	MTOR	ENST00000361445.4:c.6706C>T	ENSP00000354558.4:p.Leu2236Phe	0.05	0	NA	29.1
chr1	11184573	G	A	missense_variant	MODERATE	MTOR	ENST00000361445.4:c.6644C>T	ENSP00000354558.4:p.Ser2215Phe	0.2	0	NA	33
chr1	11186621	G	A	intron_variant	MODIFIER	MTOR	ENST00000361445.4:c.6526+58C>T		NA	NA	NA	3.533
chr1	11187041	C	T	intron_variant	MODIFIER	MTOR	ENST00000361445.4:c.6351+26G>A		NA	NA	NA	3.613
chr1	11187045	G	A	intron_variant	MODIFIER	MTOR	ENST00000361445.4:c.6351+22C>T		NA	NA	NA	4.788
chr1	11187052	G	A	intron_variant	MODIFIER	MTOR	ENST00000361445.4:c.6351+15C>T		NA	NA	NA	4.642
chr1	11187749	C	T	missense_variant	MODERATE	MTOR	ENST00000361445.4:c.6148G>A	ENSP00000354558.4:p.Val2050Met	0.7	0	NA	33
chr1	11187752	C	G	missense_variant	MODERATE	MTOR	ENST00000361445.4:c.6145G>C	ENSP00000354558.4:p.Glu2049Gln	1	0	NA	19.55
chr1	11188012	C	T	intron_variant	MODIFIER	MTOR	ENST00000361445.4:c.6033+49G>A		NA	NA	NA	6.472
chr1	11188142	C	T	synonymous_variant	LOW	MTOR	ENST00000361445.4:c.5952G>A	ENSP00000354558.4:p.Thr1984%3D	NA	0.000585065	NA	17.48
chr1	11188578	G	A	missense_variant	MODERATE	MTOR	ENST00000361445.4:c.5843C>T	ENSP00000354558.4:p.Thr1948Met	0.1	0	NA	33
chr1	11188587	C	T	missense_variant	MODERATE	MTOR	ENST00000361445.4:c.5834G>A	ENSP00000354558.4:p.Arg1945Lys	0.15	0	NA	34
chr1	11188624	G	A	intron_variant	MODIFIER	MTOR	ENST00000361445.4:c.5812-15C>T		NA	NA	NA	13.58
chr1	11188630	G	A	intron_variant	MODIFIER	MTOR	ENST00000361445.4:c.5812-21C>T		NA	NA	NA	8.793
chr1	11188647	C	T	intron_variant	MODIFIER	MTOR	ENST00000361445.4:c.5812-38G>A		NA	NA	NA	7.375
chr1	11188648	T	C	intron_variant	MODIFIER	MTOR	ENST00000361445.4:c.5812-39A>G		NA	NA	NA	4.194
chr1	11188925	T	C	missense_variant	MODERATE	MTOR	ENST00000361445.4:c.5798A>G	ENSP00000354558.4:p.Asp1933Gly	0.05	0	NA	25.1
chr1	11188930	C	T	synonymous_variant	LOW	MTOR	ENST00000361445.4:c.5793G>A	ENSP00000354558.4:p.Gln1931%3D	NA	0	NA	11.94
chr1	11188980	G	A	missense_variant	MODERATE	MTOR	ENST00000361445.4:c.5743C>T	ENSP00000354558.4:p.His1915Tyr	0.05	0	NA	23.4
chr1	11190646	G	A	synonymous_variant	LOW	MTOR	ENST00000361445.4:c.5553C>T	ENSP00000354558.4:p.Ser1851%3D	NA	0.221518	NA	14.01
chr1	11190844	G	A	intron_variant	MODIFIER	MTOR	ENST00000361445.4:c.5365-10C>T		NA	NA	NA	6.471
chr1	11193167	G	A	synonymous_variant	LOW	MTOR	ENST00000361445.4:c.5334C>T	ENSP00000354558.4:p.Ala1778%3D	NA	3.3e-05	NA	10.89
chr1	11194388	C	T	intron_variant	MODIFIER	MTOR	ENST00000361445.4:c.5246+20G>A		NA	NA	NA	7.087
chr1	11194449	C	T	synonymous_variant	LOW	MTOR	ENST00000361445.4:c.5205G>A	ENSP00000354558.4:p.Glu1735%3D	NA	0	NA	16.18
chr1	11194543	C	T	intron_variant	MODIFIER	MTOR	ENST00000361445.4:c.5131-20G>A		NA	NA	NA	10.38
chr1	11194586	C	T	intron_variant	MODIFIER	MTOR	ENST00000361445.4:c.5131-63G>A		NA	NA	NA	5.571
chr1	11194608	G	A	intron_variant	MODIFIER	MTOR	ENST00000361445.4:c.5131-85C>T		NA	NA	NA	5.893
chr1	11199322	G	A	intron_variant	MODIFIER	MTOR	ENST00000361445.4:c.5130+39C>T		NA	NA	NA	12.59
chr1	11199336	G	A	intron_variant	MODIFIER	MTOR	ENST00000361445.4:c.5130+25C>T		NA	NA	NA	5.893
chr1	11199369	C	T	missense_variant	MODERATE	MTOR	ENST00000361445.4:c.5122G>A	ENSP00000354558.4:p.Ala1708Thr	0.55	0	NA	21.2
chr1	11199704	A	C	synonymous_variant	LOW	MTOR	ENST00000361445.4:c.4884T>G	ENSP00000354558.4:p.Arg1628%3D	NA	0.000206073	NA	0.875
chr1	11204637	G	A	intron_variant	MODIFIER	MTOR	ENST00000361445.4:c.4872+68C>T		NA	NA	NA	1.642
chr1	11204731	G	A	missense_variant	MODERATE	MTOR	ENST00000361445.4:c.4846C>T	ENSP00000354558.4:p.Arg1616Cys	0.15	2.47e-05	3.24952e-05	35
chr1	11205058	C	T	synonymous_variant	LOW	MTOR	ENST00000361445.4:c.4731G>A	ENSP00000354558.4:p.Ala1577%3D	NA	0.677922	NA	18.23
chr1	11206735	G	A	stop_gained&splice_region_variant	HIGH	MTOR	ENST00000361445.4:c.4684C>T	ENSP00000354558.4:p.Gln1562Ter	NA	0	NA	45
chr1	11206795	C	T	missense_variant	MODERATE	MTOR	ENST00000361445.4:c.4624G>A	ENSP00000354558.4:p.Asp1542Asn	0.2	0	NA	25.4
chr1	11210131	C	T	intron_variant	MODIFIER	MTOR	ENST00000361445.4:c.4570+52G>A		NA	NA	NA	7.347
chr1	11210201	C	T	missense_variant	MODERATE	MTOR	ENST00000361445.4:c.4552G>A	ENSP00000354558.4:p.Ala1518Thr	0.4	0	NA	34
chr1	11259756	G	A	missense_variant	MODERATE	MTOR	ENST00000361445.4:c.3949C>T	ENSP00000354558.4:p.Leu1317Phe	0.35	0	NA	29.3
chr1	11269494	C	T	missense_variant	MODERATE	MTOR	ENST00000361445.4:c.3676G>A	ENSP00000354558.4:p.Glu1226Lys	0.55	0	4.06167e-06	27.6
chr1	11269506	G	A	missense_variant	MODERATE	MTOR	ENST00000361445.4:c.3664C>T	ENSP00000354558.4:p.Leu1222Phe	0.65	8.24e-06	4.0625e-06	24.4
chr1	11269514	C	T	missense_variant&splice_region_variant	MODERATE	MTOR	ENST00000361445.4:c.3656G>A	ENSP00000354558.4:p.Gly1219Glu	0.4	0	NA	23.7
chr1	11269540	C	T	intron_variant	MODIFIER	MTOR	ENST00000361445.4:c.3655-25G>A		NA	NA	NA	5.665
chr1	11269560	G	A	intron_variant	MODIFIER	MTOR	ENST00000361445.4:c.3655-45C>T		NA	NA	NA	5.051
chr1	11270848	A	G	intron_variant	MODIFIER	MTOR	ENST00000361445.4:c.3654+23T>C		NA	NA	NA	7.184
chr1	11270870	C	T	splice_donor_variant	HIGH	MTOR	ENST00000361445.4:c.3654+1G>A		NA	0	NA	28.1
chr1	11270909	G	A	missense_variant	MODERATE	MTOR	ENST00000361445.4:c.3616C>T	ENSP00000354558.4:p.His1206Tyr	0.55	1.66e-05	8.16767e-06	17.2
chr1	11272491	C	T	missense_variant	MODERATE	MTOR	ENST00000361445.4:c.3439G>A	ENSP00000354558.4:p.Asp1147Asn	0.75	0	NA	26.3
chr1	11273495	G	A	synonymous_variant	LOW	MTOR	ENST00000361445.4:c.3246C>T	ENSP00000354558.4:p.Phe1082%3D	NA	0	NA	11.76
chr1	11273526	G	A	missense_variant	MODERATE	MTOR	ENST00000361445.4:c.3215C>T	ENSP00000354558.4:p.Pro1072Leu	0.3	0	NA	33
chr1	11276166	C	T	intron_variant	MODIFIER	MTOR	ENST00000361445.4:c.3117+39G>A		NA	NA	NA	7.442
chr1	11288758	G	A	synonymous_variant	LOW	MTOR	ENST00000361445.4:c.2997C>T	ENSP00000354558.4:p.Asn999%3D	NA	0.742886	NA	11.65
chr1	11288869	C	T	synonymous_variant	LOW	MTOR	ENST00000361445.4:c.2886G>A	ENSP00000354558.4:p.Gln962%3D	NA	0	NA	14.19
chr1	11288909	G	A	missense_variant	MODERATE	MTOR	ENST00000361445.4:c.2846C>T	ENSP00000354558.4:p.Ala949Val	0.55	0	NA	32
chr1	11288912	G	A	missense_variant	MODERATE	MTOR	ENST00000361445.4:c.2843C>T	ENSP00000354558.4:p.Pro948Leu	0.5	0	NA	32
chr1	11291083	G	A	missense_variant	MODERATE	MTOR	ENST00000361445.4:c.2678C>T	ENSP00000354558.4:p.Ala893Val	0.25	0	NA	25.7
chr1	11291173	C	T	intron_variant	MODIFIER	MTOR	ENST00000361445.4:c.2650-62G>A		NA	NA	NA	7.522
chr1	11291399	C	T	synonymous_variant	LOW	MTOR	ENST00000361445.4:c.2607G>A	ENSP00000354558.4:p.Leu869%3D	NA	0	NA	13.14
chr1	11292522	G	A	stop_gained	HIGH	MTOR	ENST00000361445.4:c.2485C>T	ENSP00000354558.4:p.Gln829Ter	NA	0	NA	39
chr1	11293529	G	A	synonymous_variant	LOW	MTOR	ENST00000361445.4:c.2347C>T	ENSP00000354558.4:p.Leu783%3D	NA	0	NA	12.2
chr1	11293548	G	A	splice_region_variant&intron_variant	LOW	MTOR	ENST00000361445.4:c.2332-4C>T		NA	NA	NA	2.804
chr1	11294238	G	A	missense_variant	MODERATE	MTOR	ENST00000361445.4:c.2293C>T	ENSP00000354558.4:p.Pro765Ser	0.45	0	4.06375e-06	22.8
chr1	11294288	C	T	missense_variant	MODERATE	MTOR	ENST00000361445.4:c.2243G>A	ENSP00000354558.4:p.Arg748Lys	0.65	0	NA	33
chr1	11297999	C	A	missense_variant	MODERATE	MTOR	ENST00000361445.4:c.2109G>T	ENSP00000354558.4:p.Gln703His	0.75	0	NA	23.3
chr1	11298662	G	A	missense_variant	MODERATE	MTOR	ENST00000361445.4:c.1799C>T	ENSP00000354558.4:p.Thr600Ile	0.45	0	NA	24.1
chr1	11298663	T	C	missense_variant	MODERATE	MTOR	ENST00000361445.4:c.1798A>G	ENSP00000354558.4:p.Thr600Ala	0.4	0	NA	23
chr1	11301680	G	A	stop_gained	HIGH	MTOR	ENST00000361445.4:c.1471C>T	ENSP00000354558.4:p.Arg491Ter	NA	0	NA	36
chr1	11301714	A	G	synonymous_variant	LOW	MTOR	ENST00000361445.4:c.1437T>C	ENSP00000354558.4:p.Asp479%3D	NA	0.716975	NA	7.841
chr1	11301736	C	T	missense_variant&splice_region_variant	MODERATE	MTOR	ENST00000361445.4:c.1415G>A	ENSP00000354558.4:p.Arg472Lys	0.55	0	NA	20.2
chr1	11303298	C	T	missense_variant	MODERATE	MTOR	ENST00000361445.4:c.1285G>A	ENSP00000354558.4:p.Glu429Lys	0.55	0	NA	27.5
chr1	11303305	C	T	synonymous_variant	LOW	MTOR	ENST00000361445.4:c.1278G>A	ENSP00000354558.4:p.Lys426%3D	NA	6.59e-05	NA	15.49
chr1	11303346	G	A	missense_variant	MODERATE	MTOR	ENST00000361445.4:c.1237C>T	ENSP00000354558.4:p.Leu413Phe	0.7	0	NA	27.8
chr1	11307782	C	T	synonymous_variant	LOW	MTOR	ENST00000361445.4:c.1125G>A	ENSP00000354558.4:p.Gln375%3D	NA	0	NA	12.12
chr1	11307912	C	T	synonymous_variant	LOW	MTOR	ENST00000361445.4:c.1080G>A	ENSP00000354558.4:p.Arg360%3D	NA	0	NA	15.02
chr1	11307956	C	T	missense_variant	MODERATE	MTOR	ENST00000361445.4:c.1036G>A	ENSP00000354558.4:p.Gly346Arg	0.7	0	NA	21.3
chr1	11307988	C	T	missense_variant	MODERATE	MTOR	ENST00000361445.4:c.1004G>A	ENSP00000354558.4:p.Gly335Glu	0.6	0	NA	22.9
chr1	11313995	C	T	synonymous_variant	LOW	MTOR	ENST00000361445.4:c.741G>A	ENSP00000354558.4:p.Glu247%3D	NA	8.24e-06	NA	15.75
chr1	11314018	C	A	stop_gained	HIGH	MTOR	ENST00000361445.4:c.718G>T	ENSP00000354558.4:p.Glu240Ter	NA	0	NA	39
chr1	11314079	G	A	intron_variant	MODIFIER	MTOR	ENST00000361445.4:c.706-49C>T		NA	NA	NA	6.297
chr1	11317151	G	A	missense_variant	MODERATE	MTOR	ENST00000361445.4:c.343C>T	ENSP00000354558.4:p.Leu115Phe	0.85	0	NA	24
chr1	11318497	C	T	intron_variant	MODIFIER	MTOR	ENST00000361445.4:c.271+45G>A		NA	NA	NA	3.371
chr1	11318681	C	T	intron_variant	MODIFIER	MTOR	ENST00000361445.4:c.163-31G>A		NA	NA	NA	6.096
chr1	114940215	T	TG	3_prime_UTR_variant	MODIFIER	TRIM33	ENST00000358465.2:c.*54_*55insC		NA	NA	NA	0.002
chr1	114940216	T	G	3_prime_UTR_variant	MODIFIER	TRIM33	ENST00000358465.2:c.*54A>C		NA	NA	NA	0.002
chr1	114940230	T	G	3_prime_UTR_variant	MODIFIER	TRIM33	ENST00000358465.2:c.*40A>C		NA	NA	NA	0.002
chr1	114940242	T	A	3_prime_UTR_variant	MODIFIER	TRIM33	ENST00000358465.2:c.*28A>T		NA	NA	NA	0.001
chr1	114940644	A	G	intron_variant	MODIFIER	TRIM33	ENST00000358465.2:c.3121-32T>C		NA	NA	NA	9.138
chr1	114940647	G	A	intron_variant	MODIFIER	TRIM33	ENST00000358465.2:c.3121-35C>T		NA	NA	NA	10.38
chr1	114940648	A	G	intron_variant	MODIFIER	TRIM33	ENST00000358465.2:c.3121-36T>C		NA	NA	NA	10.64
chr1	114942025	G	A	intron_variant	MODIFIER	TRIM33	ENST00000358465.2:c.3120+54C>T		NA	NA	NA	6.708
chr1	114942155	G	A	missense_variant	MODERATE	TRIM33	ENST00000358465.2:c.3044C>T	ENSP00000351250.2:p.Ser1015Phe	0.65	0	NA	24.8
chr1	114943998	G	A	intron_variant	MODIFIER	TRIM33	ENST00000358465.2:c.2967+13C>T		NA	NA	NA	15.62
chr1	114945392	A	G	missense_variant	MODERATE	TRIM33	ENST00000358465.2:c.2882T>C	ENSP00000351250.2:p.Val961Ala	0.55	0	NA	18.67
chr1	114945470	C	T	missense_variant	MODERATE	TRIM33	ENST00000358465.2:c.2804G>A	ENSP00000351250.2:p.Gly935Glu	0.65	0	NA	15.99
chr1	114945554	C	T	intron_variant	MODIFIER	TRIM33	ENST00000358465.2:c.2769-49G>A		NA	NA	NA	2.843
chr1	114948186	C	T	missense_variant	MODERATE	TRIM33	ENST00000358465.2:c.2614G>A	ENSP00000351250.2:p.Ala872Thr	0.7	0	NA	14.43
chr1	114948281	A	G	missense_variant	MODERATE	TRIM33	ENST00000358465.2:c.2519T>C	ENSP00000351250.2:p.Ile840Thr	0.55	0.892133	0.886025	8.995
chr1	114951333	G	A	missense_variant	MODERATE	TRIM33	ENST00000358465.2:c.2224C>T	ENSP00000351250.2:p.Pro742Ser	0.55	0	NA	22.6
chr1	114951346	G	A	synonymous_variant	LOW	TRIM33	ENST00000358465.2:c.2211C>T	ENSP00000351250.2:p.His737%3D	NA	0	NA	9.608
chr1	114951356	G	A	missense_variant	MODERATE	TRIM33	ENST00000358465.2:c.2201C>T	ENSP00000351250.2:p.Ser734Phe	0.5	0	NA	25.9
chr1	114951390	T	A	intron_variant	MODIFIER	TRIM33	ENST00000358465.2:c.2195-28A>T		NA	NA	NA	7.569
chr1	114952885	T	C	synonymous_variant	LOW	TRIM33	ENST00000358465.2:c.2115A>G	ENSP00000351250.2:p.Ser705%3D	NA	0	NA	8.322
chr1	114964208	G	A	synonymous_variant	LOW	TRIM33	ENST00000358465.2:c.1911C>T	ENSP00000351250.2:p.Asn637%3D	NA	0	NA	10.44
chr1	114968354	T	A	intron_variant	MODIFIER	TRIM33	ENST00000358465.2:c.1421-9A>T		NA	NA	NA	9.76
chr1	114976224	A	C	intron_variant	MODIFIER	TRIM33	ENST00000358465.2:c.1040+15T>G		NA	NA	NA	6.153
chr1	114976225	G	A	intron_variant	MODIFIER	TRIM33	ENST00000358465.2:c.1040+14C>T		NA	NA	NA	7.474
chr1	114976339	C	T	missense_variant	MODERATE	TRIM33	ENST00000358465.2:c.940G>A	ENSP00000351250.2:p.Glu314Lys	0.6	0	NA	34
chr1	114976404	G	A	intron_variant	MODIFIER	TRIM33	ENST00000358465.2:c.924-49C>T		NA	NA	NA	9.481
chr1	115005864	G	A	splice_region_variant&intron_variant	LOW	TRIM33	ENST00000358465.2:c.791-6C>T		NA	NA	NA	11.41
chr1	115006236	A	G	intron_variant	MODIFIER	TRIM33	ENST00000358465.2:c.646-58T>C		NA	NA	NA	1.71
chr1	115006969	G	A	stop_gained	HIGH	TRIM33	ENST00000358465.2:c.568C>T	ENSP00000351250.2:p.Gln190Ter	NA	0	NA	38
chr1	115251284	G	A	intron_variant	MODIFIER	NRAS	ENST00000369535.4:c.451-9C>T		NA	NA	NA	5.959
chr1	115256493	C	T	missense_variant	MODERATE	NRAS	ENST00000369535.4:c.218G>A	ENSP00000358548.4:p.Arg73Lys	0.5	0	NA	26.7
chr1	120458004	A	T	synonymous_variant	LOW	NOTCH2	ENST00000256646.2:c.7341T>A	ENSP00000256646.2:p.Gly2447%3D	NA	0.129297	NA	0.011
chr1	120458325	G	A	synonymous_variant	LOW	NOTCH2	ENST00000256646.2:c.7020C>T	ENSP00000256646.2:p.Tyr2340%3D	NA	0	NA	0.259
chr1	120458430	C	T	synonymous_variant	LOW	NOTCH2	ENST00000256646.2:c.6915G>A	ENSP00000256646.2:p.Val2305%3D	NA	0	NA	8.922
chr1	120458514	G	A	synonymous_variant	LOW	NOTCH2	ENST00000256646.2:c.6831C>T	ENSP00000256646.2:p.Gly2277%3D	NA	8.24e-06	NA	3.253
chr1	120458519	C	T	missense_variant	MODERATE	NOTCH2	ENST00000256646.2:c.6826G>A	ENSP00000256646.2:p.Glu2276Lys	0.9	0	NA	15.65
chr1	120458564	C	T	missense_variant	MODERATE	NOTCH2	ENST00000256646.2:c.6781G>A	ENSP00000256646.2:p.Glu2261Lys	0.9	0	NA	12.64
chr1	120458768	C	T	missense_variant	MODERATE	NOTCH2	ENST00000256646.2:c.6577G>A	ENSP00000256646.2:p.Val2193Ile	0.65	0	NA	6.372
chr1	120458894	C	T	missense_variant	MODERATE	NOTCH2	ENST00000256646.2:c.6451G>A	ENSP00000256646.2:p.Val2151Ile	0.65	0	NA	24.9
chr1	120458924	G	A	synonymous_variant	LOW	NOTCH2	ENST00000256646.2:c.6421C>T	ENSP00000256646.2:p.Leu2141%3D	NA	0.0415479	NA	0.185
chr1	120459004	G	A	missense_variant	MODERATE	NOTCH2	ENST00000256646.2:c.6341C>T	ENSP00000256646.2:p.Thr2114Ile	0.7	0	NA	12.22
chr1	120460257	C	T	intron_variant	MODIFIER	NOTCH2	ENST00000256646.2:c.6027+31G>A		NA	NA	NA	6.652
chr1	120460344	C	T	missense_variant	MODERATE	NOTCH2	ENST00000256646.2:c.5971G>A	ENSP00000256646.2:p.Glu1991Lys	0.8	0	NA	34
chr1	120460376	G	A	missense_variant	MODERATE	NOTCH2	ENST00000256646.2:c.5939C>T	ENSP00000256646.2:p.Ala1980Val	0.55	0	NA	29.9
chr1	120460948	C	T	intron_variant	MODIFIER	NOTCH2	ENST00000256646.2:c.5929+81G>A		NA	NA	NA	7.413
chr1	120460956	C	T	intron_variant	MODIFIER	NOTCH2	ENST00000256646.2:c.5929+73G>A		NA	NA	NA	8.747
chr1	120460980	G	A	intron_variant	MODIFIER	NOTCH2	ENST00000256646.2:c.5929+49C>T		NA	NA	NA	4.631
chr1	120460995	G	A	intron_variant	MODIFIER	NOTCH2	ENST00000256646.2:c.5929+34C>T		NA	NA	NA	6.26
chr1	120461038	C	T	missense_variant	MODERATE	NOTCH2	ENST00000256646.2:c.5920G>A	ENSP00000256646.2:p.Asp1974Asn	0.75	0	NA	34
chr1	120461056	C	T	missense_variant	MODERATE	NOTCH2	ENST00000256646.2:c.5902G>A	ENSP00000256646.2:p.Ala1968Thr	0.8	0	NA	33
chr1	120461161	G	A	stop_gained	HIGH	NOTCH2	ENST00000256646.2:c.5797C>T	ENSP00000256646.2:p.Arg1933Ter	NA	0	NA	47
chr1	120461186	G	A	intron_variant	MODIFIER	NOTCH2	ENST00000256646.2:c.5782-10C>T		NA	NA	NA	5.944
chr1	120462091	C	T	synonymous_variant	LOW	NOTCH2	ENST00000256646.2:c.5625G>A	ENSP00000256646.2:p.Arg1875%3D	NA	0	NA	14.19
chr1	120462142	G	A	synonymous_variant	LOW	NOTCH2	ENST00000256646.2:c.5574C>T	ENSP00000256646.2:p.Ile1858%3D	NA	0	NA	13.99
chr1	120462174	C	T	missense_variant	MODERATE	NOTCH2	ENST00000256646.2:c.5542G>A	ENSP00000256646.2:p.Asp1848Asn	0.7	0	NA	33
chr1	120462846	G	A	splice_region_variant&intron_variant	LOW	NOTCH2	ENST00000256646.2:c.5479+6C>T		NA	NA	NA	10.35
chr1	120464272	G	A	intron_variant	MODIFIER	NOTCH2	ENST00000256646.2:c.5310+64C>T		NA	NA	NA	5.984
chr1	120464369	G	A	synonymous_variant	LOW	NOTCH2	ENST00000256646.2:c.5277C>T	ENSP00000256646.2:p.Val1759%3D	NA	0	NA	15.03
chr1	120464953	C	T	missense_variant	MODERATE	NOTCH2	ENST00000256646.2:c.5119G>A	ENSP00000256646.2:p.Gly1707Ser	0.65	0	NA	27.7
chr1	120465008	G	A	synonymous_variant	LOW	NOTCH2	ENST00000256646.2:c.5064C>T	ENSP00000256646.2:p.Ile1688%3D	NA	0	NA	14.65
chr1	120465057	G	A	missense_variant	MODERATE	NOTCH2	ENST00000256646.2:c.5015C>T	ENSP00000256646.2:p.Thr1672Ile	0.65	0	NA	1.405
chr1	120465062	G	A	synonymous_variant	LOW	NOTCH2	ENST00000256646.2:c.5010C>T	ENSP00000256646.2:p.Ser1670%3D	NA	0	NA	8.49
chr1	120466249	C	T	intron_variant	MODIFIER	NOTCH2	ENST00000256646.2:c.4859+11G>A		NA	NA	NA	10.85
chr1	120466358	G	A	synonymous_variant	LOW	NOTCH2	ENST00000256646.2:c.4761C>T	ENSP00000256646.2:p.Leu1587%3D	NA	0	NA	5.012
chr1	120466369	G	A	stop_gained	HIGH	NOTCH2	ENST00000256646.2:c.4750C>T	ENSP00000256646.2:p.Gln1584Ter	NA	0	NA	35
chr1	120466373	G	A	synonymous_variant	LOW	NOTCH2	ENST00000256646.2:c.4746C>T	ENSP00000256646.2:p.Asp1582%3D	NA	0	NA	1.045
chr1	120466403	C	T	synonymous_variant	LOW	NOTCH2	ENST00000256646.2:c.4716G>A	ENSP00000256646.2:p.Leu1572%3D	NA	0	NA	11.41
chr1	120467965	C	T	missense_variant	MODERATE	NOTCH2	ENST00000256646.2:c.4474G>A	ENSP00000256646.2:p.Asp1492Asn	0.65	0	NA	32
chr1	120468005	G	A	synonymous_variant	LOW	NOTCH2	ENST00000256646.2:c.4434C>T	ENSP00000256646.2:p.Asn1478%3D	NA	0	NA	7.494
chr1	120468051	C	T	stop_gained	HIGH	NOTCH2	ENST00000256646.2:c.4388G>A	ENSP00000256646.2:p.Trp1463Ter	NA	0	NA	40
chr1	120468338	G	A	synonymous_variant	LOW	NOTCH2	ENST00000256646.2:c.4101C>T	ENSP00000256646.2:p.Phe1367%3D	NA	0	NA	1.422
chr1	120469077	T	C	intron_variant	MODIFIER	NOTCH2	ENST00000256646.2:c.4005+45A>G		NA	NA	NA	15
chr1	120469084	G	A	intron_variant	MODIFIER	NOTCH2	ENST00000256646.2:c.4005+38C>T		NA	NA	NA	4.45
chr1	120471764	C	T	missense_variant	MODERATE	NOTCH2	ENST00000256646.2:c.3727G>A	ENSP00000256646.2:p.Asp1243Asn	0.65	0	NA	34
chr1	120471824	C	T	missense_variant	MODERATE	NOTCH2	ENST00000256646.2:c.3667G>A	ENSP00000256646.2:p.Glu1223Lys	0.65	0	NA	32
chr1	120477936	G	A	intron_variant	MODIFIER	NOTCH2	ENST00000256646.2:c.3655+159C>T		NA	NA	NA	1.998
chr1	120477958	C	T	intron_variant	MODIFIER	NOTCH2	ENST00000256646.2:c.3655+137G>A		NA	NA	NA	4.641
chr1	120477998	C	A	intron_variant	MODIFIER	NOTCH2	ENST00000256646.2:c.3655+97G>T		NA	NA	NA	4.382
chr1	120477999	C	T	intron_variant	MODIFIER	NOTCH2	ENST00000256646.2:c.3655+96G>A		NA	NA	NA	2.249
chr1	120478025	G	A	intron_variant	MODIFIER	NOTCH2	ENST00000256646.2:c.3655+70C>T		NA	NA	NA	1.769
chr1	120478102	G	A	synonymous_variant	LOW	NOTCH2	ENST00000256646.2:c.3648C>T	ENSP00000256646.2:p.Gly1216%3D	NA	0	NA	11.82
chr1	120480394	T	C	intron_variant	MODIFIER	NOTCH2	ENST00000256646.2:c.3337+86A>G		NA	NA	NA	2.575
chr1	120480434	G	A	intron_variant	MODIFIER	NOTCH2	ENST00000256646.2:c.3337+46C>T		NA	NA	NA	6.344
chr1	120480466	G	A	intron_variant	MODIFIER	NOTCH2	ENST00000256646.2:c.3337+14C>T		NA	NA	NA	8.52
chr1	120480559	C	T	synonymous_variant	LOW	NOTCH2	ENST00000256646.2:c.3258G>A	ENSP00000256646.2:p.Gln1086%3D	NA	0	NA	7.306
chr1	120484311	C	T	missense_variant	MODERATE	NOTCH2	ENST00000256646.2:c.2819G>A	ENSP00000256646.2:p.Gly940Asp	0.2	0	NA	31
chr1	120484318	G	A	missense_variant	MODERATE	NOTCH2	ENST00000256646.2:c.2812C>T	ENSP00000256646.2:p.Leu938Phe	0.7	0	NA	23.5
chr1	120484353	C	T	missense_variant	MODERATE	NOTCH2	ENST00000256646.2:c.2777G>A	ENSP00000256646.2:p.Cys926Tyr	0.25	0	4.06808e-06	31
chr1	120484356	G	A	missense_variant	MODERATE	NOTCH2	ENST00000256646.2:c.2774C>T	ENSP00000256646.2:p.Ser925Phe	0.6	0	NA	29.5
chr1	120484362	C	T	missense_variant	MODERATE	NOTCH2	ENST00000256646.2:c.2768G>A	ENSP00000256646.2:p.Gly923Glu	0.6	0	NA	33
chr1	120491002	CC	TT	intron_variant	MODIFIER	NOTCH2	ENST00000256646.2:c.2752+34_2752+35delinsAA		NA	NA	NA	NA
chr1	120491043	G	A	missense_variant	MODERATE	NOTCH2	ENST00000256646.2:c.2746C>T	ENSP00000256646.2:p.Leu916Phe	0.7	0	NA	26.1
chr1	120491070	C	T	missense_variant	MODERATE	NOTCH2	ENST00000256646.2:c.2719G>A	ENSP00000256646.2:p.Asp907Asn	0.7	0	NA	20.1
chr1	120491091	G	A	missense_variant	MODERATE	NOTCH2	ENST00000256646.2:c.2698C>T	ENSP00000256646.2:p.Pro900Ser	0.55	0	NA	14.33
chr1	120491149	C	T	synonymous_variant	LOW	NOTCH2	ENST00000256646.2:c.2640G>A	ENSP00000256646.2:p.Lys880%3D	NA	0	NA	15.46
chr1	120493419	G	A	missense_variant	MODERATE	NOTCH2	ENST00000256646.2:c.2407C>T	ENSP00000256646.2:p.Pro803Ser	0.3	0	NA	24.2
chr1	120493449	G	A	stop_gained	HIGH	NOTCH2	ENST00000256646.2:c.2377C>T	ENSP00000256646.2:p.Gln793Ter	NA	0	NA	40
chr1	120493472	A	G	intron_variant	MODIFIER	NOTCH2	ENST00000256646.2:c.2366-12T>C		NA	NA	NA	0.783
chr1	120493473	G	A	intron_variant	MODIFIER	NOTCH2	ENST00000256646.2:c.2366-13C>T		NA	NA	NA	2.912
chr1	120496119	A	T	intron_variant	MODIFIER	NOTCH2	ENST00000256646.2:c.2365+47T>A		NA	NA	NA	4.119
chr1	120496127	A	C	intron_variant	MODIFIER	NOTCH2	ENST00000256646.2:c.2365+39T>G		NA	NA	NA	3.666
chr1	120496288	C	T	missense_variant	MODERATE	NOTCH2	ENST00000256646.2:c.2243G>A	ENSP00000256646.2:p.Gly748Asp	0.45	8.24e-05	8.13352e-05	33
chr1	120496328	CTT	C	intron_variant	MODIFIER	NOTCH2	ENST00000256646.2:c.2220-19_2220-18del		NA	NA	NA	NA
chr1	120497792	C	T	missense_variant	MODERATE	NOTCH2	ENST00000256646.2:c.2090G>A	ENSP00000256646.2:p.Cys697Tyr	0.45	0	NA	31
chr1	120502083	G	A	missense_variant	MODERATE	NOTCH2	ENST00000256646.2:c.1958C>T	ENSP00000256646.2:p.Pro653Leu	0.3	0	NA	25.8
chr1	120506209	G	A	missense_variant	MODERATE	NOTCH2	ENST00000256646.2:c.1903C>T	ENSP00000256646.2:p.Pro635Ser	0.4	0	NA	27.6
chr1	120506228	G	A	synonymous_variant	LOW	NOTCH2	ENST00000256646.2:c.1884C>T	ENSP00000256646.2:p.Gly628%3D	NA	0	NA	11.71
chr1	120506308	C	T	missense_variant	MODERATE	NOTCH2	ENST00000256646.2:c.1804G>A	ENSP00000256646.2:p.Ala602Thr	0.55	0.000411929	0.000292857	20.8
chr1	120508081	G	A	missense_variant	MODERATE	NOTCH2	ENST00000256646.2:c.1676C>T	ENSP00000256646.2:p.Ala559Val	0.55	0	NA	26.8
chr1	120510070	C	T	missense_variant	MODERATE	NOTCH2	ENST00000256646.2:c.1439G>A	ENSP00000256646.2:p.Cys480Tyr	0.2	0	NA	32
chr1	120510160	C	T	missense_variant	MODERATE	NOTCH2	ENST00000256646.2:c.1349G>A	ENSP00000256646.2:p.Gly450Glu	0.45	0	NA	29.4
chr1	120510174	C	T	synonymous_variant	LOW	NOTCH2	ENST00000256646.2:c.1335G>A	ENSP00000256646.2:p.Leu445%3D	NA	0	NA	7.082
chr1	120510233	G	A	missense_variant	MODERATE	NOTCH2	ENST00000256646.2:c.1276C>T	ENSP00000256646.2:p.Pro426Ser	0.45	0	NA	29.1
chr1	120510729	C	T	missense_variant	MODERATE	NOTCH2	ENST00000256646.2:c.1235G>A	ENSP00000256646.2:p.Cys412Tyr	0.15	0	NA	31
chr1	120512151	C	A	missense_variant	MODERATE	NOTCH2	ENST00000256646.2:c.1091G>T	ENSP00000256646.2:p.Cys364Phe	0.3	0	NA	33
chr1	120512205	G	A	missense_variant	MODERATE	NOTCH2	ENST00000256646.2:c.1037C>T	ENSP00000256646.2:p.Ser346Phe	0.6	0	NA	24.3
chr1	120512263	C	T	missense_variant	MODERATE	NOTCH2	ENST00000256646.2:c.979G>A	ENSP00000256646.2:p.Val327Ile	0.7	0	NA	29.6
chr1	120512318	G	A	synonymous_variant	LOW	NOTCH2	ENST00000256646.2:c.924C>T	ENSP00000256646.2:p.Ala308%3D	NA	0	NA	10.78
chr1	120512345	C	T	synonymous_variant	LOW	NOTCH2	ENST00000256646.2:c.897G>A	ENSP00000256646.2:p.Val299%3D	NA	0	NA	13.48
chr1	120512376	G	A	intron_variant	MODIFIER	NOTCH2	ENST00000256646.2:c.875-9C>T		NA	NA	NA	0.566
chr1	120529550	C	T	intron_variant	MODIFIER	NOTCH2	ENST00000256646.2:c.874+33G>A		NA	NA	NA	5.438
chr1	120539581	G	A	intron_variant	MODIFIER	NOTCH2	ENST00000256646.2:c.751+39C>T		NA	NA	NA	0.624
chr1	120539674	C	T	missense_variant	MODERATE	NOTCH2	ENST00000256646.2:c.697G>A	ENSP00000256646.2:p.Gly233Arg	0.7	0	NA	28.8
chr1	120539675	A	G	synonymous_variant	LOW	NOTCH2	ENST00000256646.2:c.696T>C	ENSP00000256646.2:p.Asn232%3D	NA	0	NA	0.049
chr1	120547954	G	A	missense_variant&splice_region_variant	MODERATE	NOTCH2	ENST00000256646.2:c.413C>T	ENSP00000256646.2:p.Thr138Ile	0.65	0	NA	25.6
chr1	120547977	C	T	synonymous_variant	LOW	NOTCH2	ENST00000256646.2:c.390G>A	ENSP00000256646.2:p.Glu130%3D	NA	2.47e-05	NA	13.39
chr1	120548013	G	A	synonymous_variant	LOW	NOTCH2	ENST00000256646.2:c.354C>T	ENSP00000256646.2:p.Gly118%3D	NA	0.000115314	NA	4.308
chr1	144852315	C	T	3_prime_UTR_variant	MODIFIER	PDE4DIP	ENST00000369356.4:c.*39G>A		NA	NA	NA	12.17
chr1	144852353	C	T	3_prime_UTR_variant	MODIFIER	PDE4DIP	ENST00000369356.4:c.*1G>A		NA	NA	NA	13.16
chr1	144852511	C	A	intron_variant	MODIFIER	PDE4DIP	ENST00000369356.4:c.7000-68G>T		NA	NA	NA	8.879
chr1	144852513	TAAAAC	T	intron_variant	MODIFIER	PDE4DIP	ENST00000369356.4:c.7000-75_7000-71del		NA	NA	NA	12.45
chr1	144852522	C	T	intron_variant	MODIFIER	PDE4DIP	ENST00000369356.4:c.7000-79G>A		NA	NA	NA	7.093
chr1	144852537	T	C	intron_variant	MODIFIER	PDE4DIP	ENST00000369356.4:c.7000-94A>G		NA	NA	NA	4.577
chr1	144852545	C	T	intron_variant	MODIFIER	PDE4DIP	ENST00000369356.4:c.7000-102G>A		NA	NA	NA	5.899
chr1	144852566	G	A	intron_variant	MODIFIER	PDE4DIP	ENST00000369356.4:c.7000-123C>T		NA	NA	NA	3.304
chr1	144854180	T	C	synonymous_variant	LOW	PDE4DIP	ENST00000369356.4:c.6984A>G	ENSP00000358363.4:p.Ala2328%3D	NA	0.496997	NA	7.268
chr1	144854491	T	G	intron_variant	MODIFIER	PDE4DIP	ENST00000369356.4:c.6952+27A>C		NA	NA	NA	2.489
chr1	144854497	A	G	intron_variant	MODIFIER	PDE4DIP	ENST00000369356.4:c.6952+21T>C		NA	NA	NA	5.863
chr1	144854501	CCT	C	intron_variant	MODIFIER	PDE4DIP	ENST00000369356.4:c.6952+15_6952+16del		NA	NA	NA	7.074
chr1	144854528	A	G	synonymous_variant	LOW	PDE4DIP	ENST00000369356.4:c.6942T>C	ENSP00000358363.4:p.Ile2314%3D	NA	0.444296	NA	6.158
chr1	144854537	T	C	synonymous_variant	LOW	PDE4DIP	ENST00000369356.4:c.6933A>G	ENSP00000358363.4:p.Glu2311%3D	NA	0.456154	NA	0.353
chr1	144854564	G	A	synonymous_variant	LOW	PDE4DIP	ENST00000369356.4:c.6906C>T	ENSP00000358363.4:p.Asn2302%3D	NA	0.0981436	NA	9.086
chr1	144854581	T	C	missense_variant	MODERATE	PDE4DIP	ENST00000369356.4:c.6889A>G	ENSP00000358363.4:p.Thr2297Ala	0.3	0.467527	NA	0.002
chr1	144854594	G	T	synonymous_variant	LOW	PDE4DIP	ENST00000369356.4:c.6876C>A	ENSP00000358363.4:p.Leu2292%3D	NA	0.486615	NA	2.294
chr1	144854597	T	C	synonymous_variant	LOW	PDE4DIP	ENST00000369356.4:c.6873A>G	ENSP00000358363.4:p.Arg2291%3D	NA	0.510223	NA	0.555
chr1	144854597	TC	CT	missense_variant	MODERATE	PDE4DIP	ENST00000369356.4:c.6872_6873delinsAG	ENSP00000358363.4:p.Arg2291Gln	NA	0	NA	9.137
chr1	144854608	T	G	missense_variant	MODERATE	PDE4DIP	ENST00000369356.4:c.6862A>C	ENSP00000358363.4:p.Lys2288Gln	0.65	0.0269115	NA	0.114
chr1	144854645	T	C	synonymous_variant	LOW	PDE4DIP	ENST00000369356.4:c.6825A>G	ENSP00000358363.4:p.Thr2275%3D	NA	0.00285154	NA	2.666
chr1	144854655	C	A	missense_variant&splice_region_variant	MODERATE	PDE4DIP	ENST00000369356.4:c.6815G>T	ENSP00000358363.4:p.Gly2272Val	0.55	0	NA	26.7
chr1	144854675	C	T	intron_variant	MODIFIER	PDE4DIP	ENST00000369356.4:c.6814-19G>A		NA	NA	NA	3.132
chr1	144855847	T	A	missense_variant	MODERATE	PDE4DIP	ENST00000369356.4:c.6706A>T	ENSP00000358363.4:p.Ser2236Cys	0.75	0	NA	25.9
chr1	144856941	C	T	missense_variant	MODERATE	PDE4DIP	ENST00000369356.4:c.6544G>A	ENSP00000358363.4:p.Gly2182Ser	0.55	0.0387111	NA	26.6
chr1	144857068	A	T	intron_variant	MODIFIER	PDE4DIP	ENST00000369356.4:c.6443-26T>A		NA	NA	NA	1.741
chr1	144859720	G	C	intron_variant	MODIFIER	PDE4DIP	ENST00000369356.4:c.6325+39C>G		NA	NA	NA	2.93
chr1	144859889	G	T	missense_variant	MODERATE	PDE4DIP	ENST00000369356.4:c.6195C>A	ENSP00000358363.4:p.Asn2065Lys	0.6	0.0154187	NA	24.3
chr1	144863401	T	C	missense_variant	MODERATE	PDE4DIP	ENST00000369356.4:c.6002A>G	ENSP00000358363.4:p.Glu2001Gly	0.4	0.1674	NA	28.4
chr1	144864126	C	T	intron_variant	MODIFIER	PDE4DIP	ENST00000369356.4:c.5960+9G>A		NA	NA	NA	3.204
chr1	144864143	G	A	synonymous_variant	LOW	PDE4DIP	ENST00000369356.4:c.5952C>T	ENSP00000358363.4:p.Asn1984%3D	NA	0.026865	NA	7.245
chr1	144864284	C	T	synonymous_variant	LOW	PDE4DIP	ENST00000369356.4:c.5811G>A	ENSP00000358363.4:p.Leu1937%3D	NA	0	NA	12.65
chr1	144865850	G	T	missense_variant	MODERATE	PDE4DIP	ENST00000369356.4:c.5730C>A	ENSP00000358363.4:p.Asp1910Glu	0.55	0.5	NA	2.629
chr1	144866643	G	A	missense_variant	MODERATE	PDE4DIP	ENST00000369356.4:c.5599C>T	ENSP00000358363.4:p.Arg1867Cys	0.55	0.5	NA	25.8
chr1	144866662	T	C	synonymous_variant	LOW	PDE4DIP	ENST00000369356.4:c.5580A>G	ENSP00000358363.4:p.Glu1860%3D	NA	0.510304	NA	9.561
chr1	144868170	C	T	missense_variant&splice_region_variant	MODERATE	PDE4DIP	ENST00000369356.4:c.5269G>A	ENSP00000358363.4:p.Ala1757Thr	0.5	0.5	NA	15.41
chr1	144871738	C	A	missense_variant	MODERATE	PDE4DIP	ENST00000369356.4:c.5224G>T	ENSP00000358363.4:p.Ala1742Ser	0.65	0.499984	NA	27.6
chr1	144871755	A	T	missense_variant	MODERATE	PDE4DIP	ENST00000369356.4:c.5207T>A	ENSP00000358363.4:p.Val1736Glu	0.7	0.499975	NA	21.4
chr1	144871782	A	G	missense_variant	MODERATE	PDE4DIP	ENST00000369356.4:c.5180T>C	ENSP00000358363.4:p.Leu1727Pro	0.5	0.5	NA	20.5
chr1	144871829	C	T	synonymous_variant	LOW	PDE4DIP	ENST00000369356.4:c.5133G>A	ENSP00000358363.4:p.Leu1711%3D	NA	0.0248319	NA	15.6
chr1	144871889	A	C	splice_region_variant&intron_variant	LOW	PDE4DIP	ENST00000369356.4:c.5081-8T>G		NA	NA	NA	0.523
chr1	144873887	C	T	synonymous_variant	LOW	PDE4DIP	ENST00000369356.4:c.5070G>A	ENSP00000358363.4:p.Gln1690%3D	NA	0.5	NA	14.14
chr1	144874030	C	T	splice_acceptor_variant	HIGH	PDE4DIP	ENST00000369356.4:c.4928-1G>A		NA	0	NA	26.4
chr1	144874641	G	C	intron_variant	MODIFIER	PDE4DIP	ENST00000369356.4:c.4927+40C>G		NA	NA	NA	2.407
chr1	144874760	T	C	synonymous_variant	LOW	PDE4DIP	ENST00000369356.4:c.4848A>G	ENSP00000358363.4:p.Glu1616%3D	NA	0.5	NA	6.872
chr1	144874815	T	C	missense_variant	MODERATE	PDE4DIP	ENST00000369356.4:c.4793A>G	ENSP00000358363.4:p.His1598Arg	0.35	0.403961	NA	0.131
chr1	144874835	G	A	synonymous_variant	LOW	PDE4DIP	ENST00000369356.4:c.4773C>T	ENSP00000358363.4:p.Ser1591%3D	NA	0.0211248	NA	11.3
chr1	144875979	G	C	splice_region_variant&synonymous_variant	LOW	PDE4DIP	ENST00000369356.4:c.4701C>G	ENSP00000358363.4:p.Leu1567%3D	NA	0.194848	NA	14
chr1	144879054	T	C	missense_variant	MODERATE	PDE4DIP	ENST00000369356.4:c.4396A>G	ENSP00000358363.4:p.Arg1466Gly	0.55	0.0130237	NA	24.2
chr1	144879063	C	A	stop_gained	HIGH	PDE4DIP	ENST00000369356.4:c.4387G>T	ENSP00000358363.4:p.Glu1463Ter	NA	0	NA	44
chr1	144879090	T	C	missense_variant	MODERATE	PDE4DIP	ENST00000369356.4:c.4360A>G	ENSP00000358363.4:p.Lys1454Glu	0.65	0.294702	NA	18.73
chr1	144879264	A	G	missense_variant	MODERATE	PDE4DIP	ENST00000369356.4:c.4186T>C	ENSP00000358363.4:p.Trp1396Arg	0.3	0.687922	NA	1.388
chr1	144879364	C	T	synonymous_variant	LOW	PDE4DIP	ENST00000369356.4:c.4086G>A	ENSP00000358363.4:p.Lys1362%3D	NA	0	NA	16.25
chr1	144879375	T	C	missense_variant	MODERATE	PDE4DIP	ENST00000369356.4:c.4075A>G	ENSP00000358363.4:p.Lys1359Glu	0.7	0.5	NA	9.681
chr1	144879485	G	C	missense_variant	MODERATE	PDE4DIP	ENST00000369356.4:c.3965C>G	ENSP00000358363.4:p.Thr1322Arg	0.7	0.0269637	NA	0.206
chr1	144880832	T	C	missense_variant	MODERATE	PDE4DIP	ENST00000369356.4:c.3796A>G	ENSP00000358363.4:p.Lys1266Glu	0.6	0.265219	NA	27.9
chr1	144880864	T	A	splice_region_variant&intron_variant	LOW	PDE4DIP	ENST00000369356.4:c.3767-3A>T		NA	NA	NA	10.93
chr1	144881666	C	A	intron_variant	MODIFIER	PDE4DIP	ENST00000369356.4:c.3574-44G>T		NA	NA	NA	7.772
chr1	144882556	C	T	missense_variant	MODERATE	PDE4DIP	ENST00000369356.4:c.3463G>A	ENSP00000358363.4:p.Gly1155Ser	0.5	0	NA	0.512
chr1	144882581	A	G	synonymous_variant	LOW	PDE4DIP	ENST00000369356.4:c.3438T>C	ENSP00000358363.4:p.Ile1146%3D	NA	0.499975	NA	2.706
chr1	144882823	C	T	missense_variant	MODERATE	PDE4DIP	ENST00000369356.4:c.3196G>A	ENSP00000358363.4:p.Ala1066Thr	0.7	0.499975	NA	27.1
chr1	144882912	G	T	intron_variant	MODIFIER	PDE4DIP	ENST00000369356.4:c.3138-31C>A		NA	NA	NA	3.382
chr1	144886063	T	C	intron_variant	MODIFIER	PDE4DIP	ENST00000369356.4:c.3137+34A>G		NA	NA	NA	0.713
chr1	144886092	C	T	splice_region_variant&intron_variant	LOW	PDE4DIP	ENST00000369356.4:c.3137+5G>A		NA	NA	NA	11.57
chr1	144886197	A	T	missense_variant	MODERATE	PDE4DIP	ENST00000369356.4:c.3037T>A	ENSP00000358363.4:p.Phe1013Ile	0.55	0.499975	NA	0.006
chr1	144886332	A	G	splice_region_variant&intron_variant	LOW	PDE4DIP	ENST00000369356.4:c.2905-3T>C		NA	NA	NA	7.738
chr1	144892210	G	A	intron_variant	MODIFIER	PDE4DIP	ENST00000369356.4:c.2904+291C>T		NA	NA	NA	13.57
chr1	144904653	G	A	synonymous_variant	LOW	PDE4DIP	ENST00000369356.4:c.2659C>T	ENSP00000358363.4:p.Leu887%3D	NA	0	NA	13.6
chr1	144904740	G	A	splice_region_variant&intron_variant	LOW	PDE4DIP	ENST00000369356.4:c.2575-3C>T		NA	NA	NA	12.65
chr1	144906508	C	T	missense_variant	MODERATE	PDE4DIP	ENST00000369356.4:c.2349G>A	ENSP00000358363.4:p.Met783Ile	0.6	0.143359	NA	15.36
chr1	144909956	G	A	synonymous_variant	LOW	PDE4DIP	ENST00000369356.4:c.2232C>T	ENSP00000358363.4:p.Asp744%3D	NA	0.272512	NA	8.578
chr1	144912087	G	A	intron_variant	MODIFIER	PDE4DIP	ENST00000369356.4:c.2145+43C>T		NA	NA	NA	9.112
chr1	144912233	C	T	missense_variant	MODERATE	PDE4DIP	ENST00000369356.4:c.2042G>A	ENSP00000358363.4:p.Arg681His	0.7	0.5	NA	22.7
chr1	144915560	C	T	missense_variant	MODERATE	PDE4DIP	ENST00000369356.4:c.1865G>A	ENSP00000358363.4:p.Arg622Gln	0.55	0	NA	18.87
chr1	144915561	G	A	stop_gained	HIGH	PDE4DIP	ENST00000369356.4:c.1864C>T	ENSP00000358363.4:p.Arg622Ter	NA	0.5	NA	38
chr1	144915577	C	T	synonymous_variant	LOW	PDE4DIP	ENST00000369356.4:c.1848G>A	ENSP00000358363.4:p.Leu616%3D	NA	0	NA	17.74
chr1	144915623	AG	A	frameshift_variant	HIGH	PDE4DIP	ENST00000369356.4:c.1801del	ENSP00000358363.4:p.Leu601CysfsTer12	NA	0.192447	NA	24.2
chr1	144916676	C	T	stop_gained	HIGH	PDE4DIP	ENST00000369356.4:c.1679G>A	ENSP00000358363.4:p.Trp560Ter	NA	0.294676	NA	40
chr1	144916748	C	G	missense_variant&splice_region_variant	MODERATE	PDE4DIP	ENST00000369356.4:c.1607G>C	ENSP00000358363.4:p.Ser536Thr	0.65	0.5	NA	24.7
chr1	144917546	A	G	synonymous_variant	LOW	PDE4DIP	ENST00000369356.4:c.1558T>C	ENSP00000358363.4:p.Leu520%3D	NA	0.5	NA	12.68
chr1	144918953	C	T	synonymous_variant	LOW	PDE4DIP	ENST00000369356.4:c.1233G>A	ENSP00000358363.4:p.Leu411%3D	NA	0.000255329	NA	15.96
chr1	144918957	T	A	missense_variant	MODERATE	PDE4DIP	ENST00000369356.4:c.1229A>T	ENSP00000358363.4:p.Glu410Val	0.55	0.5	NA	33
chr1	144919008	AC	A	intron_variant	MODIFIER	PDE4DIP	ENST00000369356.4:c.1195-18del		NA	NA	NA	1.237
chr1	144921924	G	A	synonymous_variant	LOW	PDE4DIP	ENST00000369356.4:c.1105C>T	ENSP00000358363.4:p.Leu369%3D	NA	0.195027	NA	12.44
chr1	144922171	C	T	intron_variant	MODIFIER	PDE4DIP	ENST00000369356.4:c.981+16G>A		NA	NA	NA	5.436
chr1	144922252	C	G	missense_variant	MODERATE	PDE4DIP	ENST00000369356.4:c.916G>C	ENSP00000358363.4:p.Gly306Arg	0.6	0.00780811	NA	28.1
chr1	144922463	C	T	intron_variant	MODIFIER	PDE4DIP	ENST00000369356.4:c.888+56G>A		NA	NA	NA	2.78
chr1	144922523	C	T	missense_variant	MODERATE	PDE4DIP	ENST00000369356.4:c.884G>A	ENSP00000358363.4:p.Arg295His	0.6	0.290899	NA	25.4
chr1	144922583	G	A	missense_variant	MODERATE	PDE4DIP	ENST00000369356.4:c.824C>T	ENSP00000358363.4:p.Ser275Leu	0.6	0.5	NA	23
chr1	144922623	G	A	missense_variant	MODERATE	PDE4DIP	ENST00000369356.4:c.784C>T	ENSP00000358363.4:p.Leu262Phe	0.7	0	NA	28.1
chr1	144923598	C	T	intron_variant	MODIFIER	PDE4DIP	ENST00000369356.4:c.768+92G>A		NA	NA	NA	8.515
chr1	144923639	C	T	intron_variant	MODIFIER	PDE4DIP	ENST00000369356.4:c.768+51G>A		NA	NA	NA	8.837
chr1	144923661	C	T	intron_variant	MODIFIER	PDE4DIP	ENST00000369356.4:c.768+29G>A		NA	NA	NA	9.67
chr1	144923699	G	A	synonymous_variant	LOW	PDE4DIP	ENST00000369356.4:c.759C>T	ENSP00000358363.4:p.Ala253%3D	NA	8.24e-06	NA	12.39
chr1	144923728	GT	G	frameshift_variant	HIGH	PDE4DIP	ENST00000369356.4:c.729del	ENSP00000358363.4:p.Glu243AspfsTer23	NA	0.192938	NA	33
chr1	144930562	A	T	intron_variant	MODIFIER	PDE4DIP	ENST00000369356.4:c.637-6741T>A		NA	NA	NA	0.068
chr1	144930571	C	A	intron_variant	MODIFIER	PDE4DIP	ENST00000369356.4:c.637-6750G>T		NA	NA	NA	3.181
chr1	144930596	C	A	intron_variant	MODIFIER	PDE4DIP	ENST00000369356.4:c.637-6775G>T		NA	0.5	NA	12.77
chr1	144930768	G	A	intron_variant	MODIFIER	PDE4DIP	ENST00000369356.4:c.637-6947C>T		0.55	1.65e-05	NA	14.17
chr1	144930940	T	C	intron_variant	MODIFIER	PDE4DIP	ENST00000369356.4:c.637-7119A>G		0.75	0.5	NA	0.504
chr1	144931087	T	C	intron_variant	MODIFIER	PDE4DIP	ENST00000369356.4:c.637-7266A>G		0.6	0.24557	NA	12.15
chr1	144931139	C	T	intron_variant	MODIFIER	PDE4DIP	ENST00000369356.4:c.637-7318G>A		NA	8.24e-06	NA	14.36
chr1	144931251	C	T	intron_variant	MODIFIER	PDE4DIP	ENST00000369356.4:c.637-7430G>A		0.65	0.00546075	NA	10.43
chr1	144931258	G	T	intron_variant	MODIFIER	PDE4DIP	ENST00000369356.4:c.637-7437C>A		0.8	0	NA	9.412
chr1	144931330	C	T	intron_variant	MODIFIER	PDE4DIP	ENST00000369356.4:c.637-7509G>A		0.7	0.5	NA	13.76
chr1	144931392	G	A	intron_variant	MODIFIER	PDE4DIP	ENST00000369356.4:c.637-7571C>T		0.8	0.5	NA	3.816
chr1	144931461	A	T	intron_variant	MODIFIER	PDE4DIP	ENST00000369356.4:c.637-7640T>A		0.55	0.267146	NA	13.9
chr1	144931727	G	A	intron_variant	MODIFIER	PDE4DIP	ENST00000369356.4:c.637-7906C>T		NA	NA	NA	0.163
chr1	144955317	G	A	intron_variant	MODIFIER	PDE4DIP	ENST00000369356.4:c.142-25C>T		NA	NA	NA	4.456
chr1	144994654	G	A	synonymous_variant	LOW	PDE4DIP	ENST00000369356.4:c.78C>T	ENSP00000358363.4:p.Ile26%3D	NA	0.0241015	NA	17.48
chr1	144994658	C	A	missense_variant	MODERATE	PDE4DIP	ENST00000369356.4:c.74G>T	ENSP00000358363.4:p.Arg25Leu	0.05	0.499811	NA	35
chr1	144994902	G	A	5_prime_UTR_variant	MODIFIER	PDE4DIP	ENST00000369356.4:c.-171C>T		NA	NA	NA	0.048
chr1	144994945	T	C	5_prime_UTR_variant	MODIFIER	PDE4DIP	ENST00000369356.4:c.-214A>G		NA	NA	NA	16.65
chr1	144994946	C	T	5_prime_UTR_variant	MODIFIER	PDE4DIP	ENST00000369356.4:c.-215G>A		NA	NA	NA	19.56
chr1	145015877	G	T	upstream_gene_variant	MODIFIER	RP11-326G21.1			0.6	0.268001	NA	23.4
chr1	145016020	T	G	upstream_gene_variant	MODIFIER	RP11-326G21.1			NA	NA	NA	8.584
chr1	145016034	A	AC	upstream_gene_variant	MODIFIER	RP11-326G21.1			NA	NA	NA	1.901
chr1	145016035	A	C	upstream_gene_variant	MODIFIER	RP11-326G21.1			NA	NA	NA	0.185
chr1	145021150	T	C	downstream_gene_variant	MODIFIER	RP11-326G21.1			0.45	0.0591182	NA	27.5
chr1	145021183	C	A,T	downstream_gene_variant	MODIFIER	RP11-326G21.1			NA	NA	NA	8.372
chr1	145039523	G	T	intron_variant	MODIFIER	PDE4DIP	ENST00000313382.9:c.20+67C>A		NA	NA	NA	10.39
chr1	145039562	C	T	intron_variant	MODIFIER	PDE4DIP	ENST00000313382.9:c.20+28G>A		NA	NA	NA	9.74
chr1	145039594	T	C	missense_variant	MODERATE	PDE4DIP	ENST00000313382.9:c.16A>G	ENSP00000327209.9:p.Thr6Ala	0.65	0.0343239	NA	7.115
chr1	145075683	C	T	stop_gained	HIGH	PDE4DIP	ENST00000369348.3:c.180G>A	ENSP00000358354.3:p.Trp60Ter	NA	0.499866	NA	36
chr1	145075775	G	A	missense_variant	MODERATE	PDE4DIP	ENST00000369348.3:c.88C>T	ENSP00000358354.3:p.Pro30Ser	0.5	0.0758719	NA	25.1
chr1	145075854	G	C	synonymous_variant	LOW	PDE4DIP	ENST00000369348.3:c.9C>G	ENSP00000358354.3:p.Gly3%3D	NA	0.499958	NA	9.95
chr1	145525136	T	C	intron_variant	MODIFIER	ITGA10	ENST00000369304.3:c.52+19T>C		NA	NA	NA	13.64
chr1	145528301	C	T	synonymous_variant	LOW	ITGA10	ENST00000369304.3:c.322C>T	ENSP00000358310.3:p.Leu108%3D	NA	0.00223382	NA	12
chr1	145528595	C	T	missense_variant	MODERATE	ITGA10	ENST00000369304.3:c.392C>T	ENSP00000358310.3:p.Ala131Val	0.7	0	NA	24.3
chr1	145530254	C	T	intron_variant	MODIFIER	ITGA10	ENST00000369304.3:c.482-13C>T		NA	NA	NA	13.23
chr1	145530284	G	A	missense_variant	MODERATE	ITGA10	ENST00000369304.3:c.499G>A	ENSP00000358310.3:p.Asp167Asn	0.65	0	NA	32
chr1	145530829	C	T	intron_variant	MODIFIER	ITGA10	ENST00000369304.3:c.610-49C>T		NA	NA	NA	2.846
chr1	145530905	C	T	missense_variant	MODERATE	ITGA10	ENST00000369304.3:c.637C>T	ENSP00000358310.3:p.Pro213Ser	0.75	0	NA	16.38
chr1	145532471	C	T	synonymous_variant	LOW	ITGA10	ENST00000369304.3:c.924C>T	ENSP00000358310.3:p.Tyr308%3D	NA	0	NA	8.567
chr1	145532533	C	T	missense_variant	MODERATE	ITGA10	ENST00000369304.3:c.986C>T	ENSP00000358310.3:p.Pro329Leu	0.4	0	NA	29.2
chr1	145532549	T	C	synonymous_variant	LOW	ITGA10	ENST00000369304.3:c.1002T>C	ENSP00000358310.3:p.Phe334%3D	NA	0.996704	NA	0.107
chr1	145533175	T	C	synonymous_variant	LOW	ITGA10	ENST00000369304.3:c.1270T>C	ENSP00000358310.3:p.Leu424%3D	NA	0.292577	NA	0.081
chr1	145534986	C	T	missense_variant	MODERATE	ITGA10	ENST00000369304.3:c.1889C>T	ENSP00000358310.3:p.Ala630Val	0.55	0	NA	32
chr1	145535921	T	C	intron_variant	MODIFIER	ITGA10	ENST00000369304.3:c.2089+20T>C		NA	NA	NA	2.332
chr1	145536082	G	A	missense_variant	MODERATE	ITGA10	ENST00000369304.3:c.2174G>A	ENSP00000358310.3:p.Arg725Gln	0.85	0.143055	NA	17.67
chr1	145537252	G	A	missense_variant	MODERATE	ITGA10	ENST00000369304.3:c.2423G>A	ENSP00000358310.3:p.Arg808Lys	0.8	0	NA	11.19
chr1	145537254	G	A	missense_variant	MODERATE	ITGA10	ENST00000369304.3:c.2425G>A	ENSP00000358310.3:p.Gly809Ser	0.65	8.24e-06	NA	23.5
chr1	145538012	G	A	synonymous_variant	LOW	ITGA10	ENST00000369304.3:c.2691G>A	ENSP00000358310.3:p.Glu897%3D	NA	0	NA	9.678
chr1	145539702	G	A	missense_variant	MODERATE	ITGA10	ENST00000369304.3:c.3134G>A	ENSP00000358310.3:p.Cys1045Tyr	0.4	0	NA	25.4
chr1	145539704	C	T	stop_gained	HIGH	ITGA10	ENST00000369304.3:c.3136C>T	ENSP00000358310.3:p.Gln1046Ter	NA	0	NA	42
chr1	145542188	G	A	intron_variant	MODIFIER	ITGA10	ENST00000369304.3:c.3439-25G>A		NA	NA	NA	0.204
chr1	145542221	C	T	synonymous_variant	LOW	ITGA10	ENST00000369304.3:c.3447C>T	ENSP00000358310.3:p.Phe1149%3D	NA	0	NA	14.97
chr1	145542281	G	A	3_prime_UTR_variant	MODIFIER	ITGA10	ENST00000369304.3:c.*3G>A		NA	NA	NA	13.2
chr1	147083680	C	T	synonymous_variant	LOW	BCL9	ENST00000234739.3:c.45C>T	ENSP00000234739.3:p.Asn15%3D	NA	0	NA	11.91
chr1	147084683	A	G	missense_variant&splice_region_variant	MODERATE	BCL9	ENST00000234739.3:c.55A>G	ENSP00000234739.3:p.Ser19Gly	0.6	0.000954934	0.000952349	23.7
chr1	147084787	G	C	synonymous_variant	LOW	BCL9	ENST00000234739.3:c.159G>C	ENSP00000234739.3:p.Gly53%3D	NA	0	NA	7.123
chr1	147084965	C	T	missense_variant	MODERATE	BCL9	ENST00000234739.3:c.337C>T	ENSP00000234739.3:p.Pro113Ser	0.6	0.00113768	0.00103402	13.32
chr1	147086381	G	A	missense_variant	MODERATE	BCL9	ENST00000234739.3:c.526G>A	ENSP00000234739.3:p.Val176Met	0.65	0	NA	24.8
chr1	147087721	T	A	intron_variant	MODIFIER	BCL9	ENST00000234739.3:c.660+19T>A		NA	NA	NA	3.558
chr1	147090673	C	T	missense_variant	MODERATE	BCL9	ENST00000234739.3:c.712C>T	ENSP00000234739.3:p.Pro238Ser	0.55	0	NA	21.9
chr1	147091195	C	T	stop_gained	HIGH	BCL9	ENST00000234739.3:c.1234C>T	ENSP00000234739.3:p.Gln412Ter	NA	0	NA	39
chr1	147091416	G	A	synonymous_variant	LOW	BCL9	ENST00000234739.3:c.1455G>A	ENSP00000234739.3:p.Arg485%3D	NA	0.00990716	NA	5.372
chr1	147091479	G	A	synonymous_variant	LOW	BCL9	ENST00000234739.3:c.1518G>A	ENSP00000234739.3:p.Gly506%3D	NA	0	NA	5.127
chr1	147091689	G	A	synonymous_variant	LOW	BCL9	ENST00000234739.3:c.1728G>A	ENSP00000234739.3:p.Pro576%3D	NA	0.0285096	NA	2.521
chr1	147091948	C	T	missense_variant	MODERATE	BCL9	ENST00000234739.3:c.1987C>T	ENSP00000234739.3:p.Pro663Ser	0.55	0	NA	7.268
chr1	147091949	C	T	missense_variant	MODERATE	BCL9	ENST00000234739.3:c.1988C>T	ENSP00000234739.3:p.Pro663Leu	0.45	0	4.06266e-06	14.65
chr1	147091971	G	A	synonymous_variant	LOW	BCL9	ENST00000234739.3:c.2010G>A	ENSP00000234739.3:p.Glu670%3D	NA	8.26e-06	NA	2.586
chr1	147091972	C	T	missense_variant	MODERATE	BCL9	ENST00000234739.3:c.2011C>T	ENSP00000234739.3:p.Pro671Ser	0.6	0.314259	0.314302	22.6
chr1	147092053	C	T	missense_variant	MODERATE	BCL9	ENST00000234739.3:c.2092C>T	ENSP00000234739.3:p.Pro698Ser	0.55	8.26e-06	4.06309e-06	9.497
chr1	147092172	G	A	missense_variant	MODERATE	BCL9	ENST00000234739.3:c.2211G>A	ENSP00000234739.3:p.Met737Ile	0.65	0	NA	18.21
chr1	147092194	G	A	missense_variant	MODERATE	BCL9	ENST00000234739.3:c.2233G>A	ENSP00000234739.3:p.Glu745Lys	0.75	0	NA	18.15
chr1	147092685	C	T	synonymous_variant	LOW	BCL9	ENST00000234739.3:c.2724C>T	ENSP00000234739.3:p.Pro908%3D	NA	0	NA	11.14
chr1	147092881	C	T	intron_variant	MODIFIER	BCL9	ENST00000234739.3:c.2902+18C>T		NA	NA	NA	17.58
chr1	147094074	G	A	missense_variant&splice_region_variant	MODERATE	BCL9	ENST00000234739.3:c.2905G>A	ENSP00000234739.3:p.Gly969Ser	0.65	0	NA	22.5
chr1	147094141	C	T	missense_variant	MODERATE	BCL9	ENST00000234739.3:c.2972C>T	ENSP00000234739.3:p.Thr991Ile	0.65	8.24e-06	4.06082e-06	22.3
chr1	147094144	C	T	missense_variant	MODERATE	BCL9	ENST00000234739.3:c.2975C>T	ENSP00000234739.3:p.Pro992Leu	0.55	0	NA	23.7
chr1	147094154	G	A	missense_variant	MODERATE	BCL9	ENST00000234739.3:c.2985G>A	ENSP00000234739.3:p.Met995Ile	0.65	0	NA	21
chr1	147094164	C	T	missense_variant	MODERATE	BCL9	ENST00000234739.3:c.2995C>T	ENSP00000234739.3:p.Pro999Ser	0.55	0	NA	31
chr1	147095743	C	T	synonymous_variant	LOW	BCL9	ENST00000234739.3:c.3264C>T	ENSP00000234739.3:p.His1088%3D	NA	0	NA	8.651
chr1	147096505	C	T	synonymous_variant	LOW	BCL9	ENST00000234739.3:c.4026C>T	ENSP00000234739.3:p.Pro1342%3D	NA	0.0182962	NA	10.78
chr1	147096583	C	T	synonymous_variant	LOW	BCL9	ENST00000234739.3:c.4104C>T	ENSP00000234739.3:p.Leu1368%3D	NA	0	NA	9.235
chr1	147096749	A	G	missense_variant	MODERATE	BCL9	ENST00000234739.3:c.4270A>G	ENSP00000234739.3:p.Met1424Val	0.7	0.000169314	0.000175733	23.7
chr1	150550636	C	T	intron_variant	MODIFIER	MCL1	ENST00000369026.2:c.936+84G>A		NA	NA	NA	8.377
chr1	150550924	T	C	synonymous_variant	LOW	MCL1	ENST00000369026.2:c.732A>G	ENSP00000358022.2:p.Lys244%3D	NA	0.00786026	NA	8.781
chr1	150551239	C	T	intron_variant	MODIFIER	MCL1	ENST00000369026.2:c.688+80G>A		NA	NA	NA	6.169
chr1	150551256	G	A	intron_variant	MODIFIER	MCL1	ENST00000369026.2:c.688+63C>T		NA	NA	NA	5.336
chr1	150551295	T	C	intron_variant	MODIFIER	MCL1	ENST00000369026.2:c.688+24A>G		NA	NA	NA	2.623
chr1	150551898	C	T	missense_variant	MODERATE	MCL1	ENST00000369026.2:c.109G>A	ENSP00000358022.2:p.Ala37Thr	0.75	0	NA	23
chr1	150551929	G	A	synonymous_variant	LOW	MCL1	ENST00000369026.2:c.78C>T	ENSP00000358022.2:p.Gly26%3D	NA	0	NA	12.15
chr1	150552042	G	A	5_prime_UTR_variant	MODIFIER	MCL1	ENST00000369026.2:c.-36C>T		NA	NA	NA	8.032
chr1	150786601	G	A	missense_variant	MODERATE	ARNT	ENST00000358595.5:c.2065C>T	ENSP00000351407.5:p.Pro689Ser	0.65	0	NA	9.511
chr1	150786626	G	A	synonymous_variant	LOW	ARNT	ENST00000358595.5:c.2040C>T	ENSP00000351407.5:p.Ser680%3D	NA	0	NA	12.32
chr1	150788765	G	A	synonymous_variant	LOW	ARNT	ENST00000358595.5:c.1920C>T	ENSP00000351407.5:p.Thr640%3D	NA	3.29e-05	NA	1.935
chr1	150789839	G	A	stop_gained&splice_region_variant	HIGH	ARNT	ENST00000358595.5:c.1576C>T	ENSP00000351407.5:p.Gln526Ter	NA	0	NA	37
chr1	150789864	A	C	missense_variant	MODERATE	ARNT	ENST00000358595.5:c.1551T>G	ENSP00000351407.5:p.Asp517Glu	0.8	0.00736409	0.00839811	13.48
chr1	150789916	G	A	splice_region_variant&intron_variant	LOW	ARNT	ENST00000358595.5:c.1506-7C>T		NA	NA	NA	0.022
chr1	150790464	G	A	synonymous_variant	LOW	ARNT	ENST00000358595.5:c.1437C>T	ENSP00000351407.5:p.Ile479%3D	NA	0	NA	6.783
chr1	150795765	G	A	synonymous_variant	LOW	ARNT	ENST00000358595.5:c.1299C>T	ENSP00000351407.5:p.Asn433%3D	NA	0	NA	7.625
chr1	150801686	G	A	synonymous_variant	LOW	ARNT	ENST00000358595.5:c.1050C>T	ENSP00000351407.5:p.Asn350%3D	NA	0	NA	4.55
chr1	150801689	G	A	synonymous_variant	LOW	ARNT	ENST00000358595.5:c.1047C>T	ENSP00000351407.5:p.Pro349%3D	NA	0	NA	9.262
chr1	150804400	T	TG	intron_variant	MODIFIER	ARNT	ENST00000358595.5:c.870-22dup		NA	NA	NA	2.091
chr1	150804401	GA	AG	intron_variant	MODIFIER	ARNT	ENST00000358595.5:c.870-23_870-22delinsCT		NA	NA	NA	NA
chr1	150804401	GAA	AGA	intron_variant	MODIFIER	ARNT	ENST00000358595.5:c.870-23_870-22delinsCT		NA	NA	NA	NA
chr1	150804402	A	G	intron_variant	MODIFIER	ARNT	ENST00000358595.5:c.870-23T>C		NA	NA	NA	0.67
chr1	150804428	A	AC	intron_variant	MODIFIER	ARNT	ENST00000358595.5:c.870-50_870-49insG		NA	NA	NA	NA
chr1	150804429	A	C	intron_variant	MODIFIER	ARNT	ENST00000358595.5:c.870-50T>G		NA	NA	NA	1.905
chr1	150804437	G	A	intron_variant	MODIFIER	ARNT	ENST00000358595.5:c.870-58C>T		NA	NA	NA	5.224
chr1	150804484	G	C	intron_variant	MODIFIER	ARNT	ENST00000358595.5:c.870-105C>G		NA	NA	NA	0.052
chr1	150804864	C	T	missense_variant	MODERATE	ARNT	ENST00000358595.5:c.815G>A	ENSP00000351407.5:p.Ser272Asn	0.65	0	NA	14.65
chr1	150808889	C	G	synonymous_variant	LOW	ARNT	ENST00000358595.5:c.567G>C	ENSP00000351407.5:p.Val189%3D	NA	0.409283	NA	12.27
chr1	150808993	G	A	intron_variant	MODIFIER	ARNT	ENST00000358595.5:c.487-24C>T		NA	NA	NA	9.419
chr1	150811944	G	A	synonymous_variant	LOW	ARNT	ENST00000358595.5:c.459C>T	ENSP00000351407.5:p.Ser153%3D	NA	0	NA	9.574
chr1	150818696	G	A	intron_variant	MODIFIER	ARNT	ENST00000358595.5:c.227+43C>T		NA	NA	NA	4.504
chr1	150818780	A	G	synonymous_variant	LOW	ARNT	ENST00000358595.5:c.186T>C	ENSP00000351407.5:p.Cys62%3D	NA	0	NA	3.953
chr1	150830904	C	T	missense_variant	MODERATE	ARNT	ENST00000358595.5:c.58G>A	ENSP00000351407.5:p.Ala20Thr	0.6	0	NA	14.93
chr1	150830920	T	C	synonymous_variant	LOW	ARNT	ENST00000358595.5:c.42A>G	ENSP00000351407.5:p.Val14%3D	NA	0	NA	5.889
chr1	150830967	T	A	intron_variant	MODIFIER	ARNT	ENST00000358595.5:c.26-31A>T		NA	NA	NA	4.06
chr1	150849103	C	A	5_prime_UTR_variant	MODIFIER	ARNT	ENST00000358595.5:c.-60G>T		NA	NA	NA	20.5
chr1	150849115	G	A	5_prime_UTR_variant	MODIFIER	ARNT	ENST00000358595.5:c.-72C>T		NA	NA	NA	17.75
chr1	154950534	G	A	missense_variant	MODERATE	CKS1B	ENST00000308987.5:c.131G>A	ENSP00000311083.5:p.Arg44Lys	0.45	0	NA	29.1
chr1	154950584	G	A	missense_variant	MODERATE	CKS1B	ENST00000308987.5:c.181G>A	ENSP00000311083.5:p.Glu61Lys	0.7	0	NA	19.22
chr1	154950604	C	T	intron_variant	MODIFIER	CKS1B	ENST00000308987.5:c.187+14C>T		NA	0	NA	12.82
chr1	154951173	G	A	intron_variant	MODIFIER	CKS1B	ENST00000308987.5:c.188-28G>A		NA	NA	NA	4.888
chr1	155158605	G	A	3_prime_UTR_variant	MODIFIER	MUC1	ENST00000368395.1:c.*6C>T		NA	NA	NA	3.047
chr1	155159676	C	T	intron_variant	MODIFIER	MUC1	ENST00000368395.1:c.1353+25G>A		NA	NA	NA	6.773
chr1	155159689	G	A	intron_variant	MODIFIER	MUC1	ENST00000368395.1:c.1353+12C>T		NA	NA	NA	5.482
chr1	155159837	C	T	missense_variant	MODERATE	MUC1	ENST00000368395.1:c.1217G>A	ENSP00000357380.1:p.Cys406Tyr	0.65	0	NA	23.4
chr1	155159840	TGACA	T	frameshift_variant	HIGH	MUC1	ENST00000368395.1:c.1210_1213del	ENSP00000357380.1:p.Cys404SerfsTer22	NA	3.33e-05	NA	32
chr1	155159846	ACA	CCT	missense_variant&splice_region_variant	MODERATE	MUC1	ENST00000368395.1:c.1206_1208delinsAGG	ENSP00000357380.1:p.Val403Gly	NA	0	NA	NA
chr1	155159898	G	A	intron_variant	MODIFIER	MUC1	ENST00000368395.1:c.1203+33C>T		NA	NA	NA	1.824
chr1	155159909	C	T	intron_variant	MODIFIER	MUC1	ENST00000368395.1:c.1203+22G>A		NA	NA	NA	9.761
chr1	155160889	G	C	stop_gained	HIGH	MUC1	ENST00000368395.1:c.638C>G	ENSP00000357380.1:p.Ser213Ter	NA	0	NA	27.5
chr1	155160982	G	A	missense_variant	MODERATE	MUC1	ENST00000368395.1:c.545C>T	ENSP00000357380.1:p.Ser182Leu	0.7	0	NA	16.03
chr1	155162067	C	T	synonymous_variant	LOW	MUC1	ENST00000368395.1:c.66G>A	ENSP00000357380.1:p.Thr22%3D	NA	0.578971	NA	12.19
chr1	156785617	G	A	intron_variant	MODIFIER	SH2D2A	ENST00000392306.2:c.123+181C>T		NA	NA	NA	5.491
chr1	156830742	C	T	missense_variant	MODERATE	NTRK1	ENST00000524377.1:c.16C>T	ENSP00000431418.1:p.Arg6Trp	0.7	0.00306638	0.00320506	26.7
chr1	156843434	G	A	missense_variant	MODERATE	NTRK1	ENST00000524377.1:c.860G>A	ENSP00000431418.1:p.Ser287Asn	0.55	0	4.17306e-06	9.439
chr1	156843670	C	T	missense_variant	MODERATE	NTRK1	ENST00000524377.1:c.1096C>T	ENSP00000431418.1:p.Pro366Ser	0.35	2e-05	NA	11.18
chr1	156843749	C	T	missense_variant&splice_region_variant	MODERATE	NTRK1	ENST00000524377.1:c.1175C>T	ENSP00000431418.1:p.Pro392Leu	0.1	0	NA	24.8
chr1	156844084	C	T	intron_variant	MODIFIER	NTRK1	ENST00000524377.1:c.1178-91C>T		NA	NA	NA	7.998
chr1	156844828	G	A	intron_variant	MODIFIER	NTRK1	ENST00000524377.1:c.1354+28G>A		NA	NA	NA	13.37
chr1	156845492	A	AGT	intron_variant	MODIFIER	NTRK1	ENST00000524377.1:c.1501+69_1501+70dup		NA	NA	NA	3.424
chr1	156845492	AGTGTGTGTGTGT	AGTGTGTGTGTGTGT,A,AGTGTGTGTGT	intron_variant	MODIFIER	NTRK1	ENST00000524377.1:c.1501+46_1501+47insGT		NA	NA	NA	3.424
chr1	156845492	AGTGTGTGTGTGTGT	AGTGTGTGTGTGT,AGTGTGTGTGTGTGTGT,A,AGTGTGTGTGT	intron_variant	MODIFIER	NTRK1	ENST00000524377.1:c.1501+47_1501+48del		NA	NA	NA	3.424
chr1	156845820	C	T	intron_variant	MODIFIER	NTRK1	ENST00000524377.1:c.1502-52C>T		NA	NA	NA	8.813
chr1	156845922	G	A	missense_variant	MODERATE	NTRK1	ENST00000524377.1:c.1552G>A	ENSP00000431418.1:p.Glu518Lys	0.1	0	NA	34
chr1	156846233	G	A	synonymous_variant	LOW	NTRK1	ENST00000524377.1:c.1674G>A	ENSP00000431418.1:p.Gln558%3D	NA	0.22033	NA	10.43
chr1	156846321	G	A	missense_variant	MODERATE	NTRK1	ENST00000524377.1:c.1762G>A	ENSP00000431418.1:p.Val588Ile	0.2	0	NA	22.7
chr1	156846396	G	C	intron_variant	MODIFIER	NTRK1	ENST00000524377.1:c.1805+32G>C		NA	NA	NA	3.073
chr1	156848909	CA	C	splice_region_variant&intron_variant	LOW	NTRK1	ENST00000524377.1:c.1806-4del		NA	NA	NA	12.79
chr1	156848909	CA	TC	splice_region_variant&intron_variant	LOW	NTRK1	ENST00000524377.1:c.1806-5_1806-4delinsTC		NA	NA	NA	NA
chr1	156848918	C	T	missense_variant	MODERATE	NTRK1	ENST00000524377.1:c.1810C>T	ENSP00000431418.1:p.His604Tyr	0.1	0.0425262	0.0416868	27.8
chr1	156848946	G	T	missense_variant	MODERATE	NTRK1	ENST00000524377.1:c.1838G>T	ENSP00000431418.1:p.Gly613Val	0.55	0.0424037	0.0417312	22
chr1	156848974	G	A	synonymous_variant	LOW	NTRK1	ENST00000524377.1:c.1866G>A	ENSP00000431418.1:p.Leu622%3D	NA	1.66e-05	NA	8.526
chr1	156848995	C	T	synonymous_variant	LOW	NTRK1	ENST00000524377.1:c.1887C>T	ENSP00000431418.1:p.Ala629%3D	NA	0.572362	NA	17.61
chr1	156849206	C	T	intron_variant	MODIFIER	NTRK1	ENST00000524377.1:c.2046+52C>T		NA	NA	NA	7.191
chr1	156849775	T	C	intron_variant	MODIFIER	NTRK1	ENST00000524377.1:c.2047-16T>C		NA	NA	NA	0.135
chr1	161284116	C	A	5_prime_UTR_variant	MODIFIER	SDHC	ENST00000367975.2:c.-80C>A		NA	NA	NA	9.571
chr1	161310479	C	T	intron_variant	MODIFIER	SDHC	ENST00000367975.2:c.241+34C>T		NA	NA	NA	2.768
chr1	161310519	C	T	intron_variant	MODIFIER	SDHC	ENST00000367975.2:c.241+74C>T		NA	NA	NA	2.246
chr1	161326503	C	T	missense_variant	MODERATE	SDHC	ENST00000367975.2:c.278C>T	ENSP00000356953.2:p.Pro93Leu	0.45	0	NA	28.9
chr1	161326580	G	A	missense_variant	MODERATE	SDHC	ENST00000367975.2:c.355G>A	ENSP00000356953.2:p.Ala119Thr	0.9	0	NA	19.27
chr1	162722935	G	A	missense_variant	MODERATE	DDR2	ENST00000367922.3:c.133G>A	ENSP00000356899.2:p.Asp45Asn	0.65	0	NA	27.9
chr1	162724471	T	C	synonymous_variant	LOW	DDR2	ENST00000367922.3:c.243T>C	ENSP00000356899.2:p.Asp81%3D	NA	0.00149915	NA	0.858
chr1	162724636	T	C	synonymous_variant	LOW	DDR2	ENST00000367922.3:c.408T>C	ENSP00000356899.2:p.His136%3D	NA	0.00480761	NA	0.419
chr1	162724990	C	T	synonymous_variant	LOW	DDR2	ENST00000367922.3:c.462C>T	ENSP00000356899.2:p.Asp154%3D	NA	0	NA	10.39
chr1	162729613	C	T	synonymous_variant	LOW	DDR2	ENST00000367922.3:c.699C>T	ENSP00000356899.2:p.Thr233%3D	NA	0.00957608	NA	13.31
chr1	162735874	C	T	intron_variant	MODIFIER	DDR2	ENST00000367922.3:c.1162+21C>T		NA	NA	NA	10.62
chr1	162737105	G	A	missense_variant	MODERATE	DDR2	ENST00000367922.3:c.1249G>A	ENSP00000356899.2:p.Val417Ile	0.65	0	NA	16.91
chr1	162737116	C	G	synonymous_variant	LOW	DDR2	ENST00000367922.3:c.1260C>G	ENSP00000356899.2:p.Leu420%3D	NA	0.224174	NA	12.91
chr1	162737153	A	T	splice_region_variant&intron_variant	LOW	DDR2	ENST00000367922.3:c.1293+4A>T		NA	NA	NA	14.41
chr1	162740121	G	A	missense_variant	MODERATE	DDR2	ENST00000367922.3:c.1323G>A	ENSP00000356899.2:p.Met441Ile	0.75	0.0149256	0.0146219	21
chr1	162740244	G	A	synonymous_variant	LOW	DDR2	ENST00000367922.3:c.1446G>A	ENSP00000356899.2:p.Gln482%3D	NA	0	NA	9.193
chr1	162740321	G	A	intron_variant	MODIFIER	DDR2	ENST00000367922.3:c.1504+19G>A		0.65	0	NA	3.914
chr1	162740327	T	C	intron_variant	MODIFIER	DDR2	ENST00000367922.3:c.1504+25T>C		0.9	0.985511	NA	0.793
chr1	162740327	T	G	intron_variant	MODIFIER	DDR2	ENST00000367922.3:c.1504+25T>G		0.95	0	NA	1.666
chr1	162741794	C	T	intron_variant	MODIFIER	DDR2	ENST00000367922.3:c.1505-20C>T		NA	NA	NA	0.074
chr1	162743418	G	T	intron_variant	MODIFIER	DDR2	ENST00000367922.3:c.1856+32G>T		NA	NA	NA	2.832
chr1	162745433	C	T	intron_variant	MODIFIER	DDR2	ENST00000367922.3:c.1857-9C>T		NA	NA	NA	21.3
chr1	162745436	C	T	splice_region_variant&intron_variant	LOW	DDR2	ENST00000367922.3:c.1857-6C>T		NA	NA	NA	16.41
chr1	162745624	G	A	missense_variant	MODERATE	DDR2	ENST00000367922.3:c.2039G>A	ENSP00000356899.2:p.Arg680His	0.45	2.47e-05	2.4427e-05	24.3
chr1	162748361	C	T	intron_variant	MODIFIER	DDR2	ENST00000367922.3:c.2284-9C>T		NA	NA	NA	3.872
chr1	164529103	G	A	missense_variant	MODERATE	PBX1	ENST00000420696.2:c.44G>A	ENSP00000405890.1:p.Gly15Glu	0.65	0	NA	14.65
chr1	164529120	G	A	missense_variant	MODERATE	PBX1	ENST00000420696.2:c.61G>A	ENSP00000405890.1:p.Gly21Ser	0.75	0.297723	0.304983	16.87
chr1	164529161	G	A	synonymous_variant	LOW	PBX1	ENST00000420696.2:c.102G>A	ENSP00000405890.1:p.Glu34%3D	NA	0	NA	0.096
chr1	164529162	G	A	missense_variant	MODERATE	PBX1	ENST00000420696.2:c.103G>A	ENSP00000405890.1:p.Gly35Arg	0.85	0	NA	21.2
chr1	164529163	G	A	missense_variant	MODERATE	PBX1	ENST00000420696.2:c.104G>A	ENSP00000405890.1:p.Gly35Glu	0.75	0	1.37557e-05	15.65
chr1	164529164	G	A	synonymous_variant	LOW	PBX1	ENST00000420696.2:c.105G>A	ENSP00000405890.1:p.Gly35%3D	NA	0	NA	0.441
chr1	164529167	G	A	synonymous_variant	LOW	PBX1	ENST00000420696.2:c.108G>A	ENSP00000405890.1:p.Glu36%3D	NA	0	NA	0.123
chr1	164529173	G	A	synonymous_variant	LOW	PBX1	ENST00000420696.2:c.114G>A	ENSP00000405890.1:p.Gly38%3D	NA	0	NA	0.065
chr1	164529175	G	A	missense_variant	MODERATE	PBX1	ENST00000420696.2:c.116G>A	ENSP00000405890.1:p.Arg39Lys	0.7	0	NA	12.39
chr1	164761771	C	T	synonymous_variant	LOW	PBX1	ENST00000420696.2:c.306C>T	ENSP00000405890.1:p.Asp102%3D	NA	0	NA	14.62
chr1	164768955	C	T	missense_variant	MODERATE	PBX1	ENST00000420696.2:c.530C>T	ENSP00000405890.1:p.Thr177Ile	0.05	0	NA	33
chr1	164769093	T	C	missense_variant	MODERATE	PBX1	ENST00000420696.2:c.668T>C	ENSP00000405890.1:p.Val223Ala	0.3	0	NA	25.9
chr1	164781366	C	G	missense_variant	MODERATE	PBX1	ENST00000420696.2:c.977C>G	ENSP00000405890.1:p.Pro326Arg	0.5	0	NA	26.2
chr1	164781406	G	A	intron_variant	MODIFIER	PBX1	ENST00000420696.2:c.997+20G>A		NA	NA	NA	14.73
chr1	164815827	G	A	missense_variant	MODERATE	PBX1	ENST00000420696.2:c.1207G>A	ENSP00000405890.1:p.Gly403Arg	0.55	0	NA	28.9
chr1	17345365	C	T	3_prime_UTR_variant	MODIFIER	SDHB	ENST00000375499.3:c.*11G>A		NA	NA	NA	7.252
chr1	17349074	C	T	intron_variant	MODIFIER	SDHB	ENST00000375499.3:c.765+29G>A		NA	NA	NA	13.97
chr1	17349169	C	T	synonymous_variant	LOW	SDHB	ENST00000375499.3:c.699G>A	ENSP00000364649.3:p.Lys233%3D	NA	0	NA	16.86
chr1	17349190	G	A	synonymous_variant	LOW	SDHB	ENST00000375499.3:c.678C>T	ENSP00000364649.3:p.Phe226%3D	NA	0	NA	14.11
chr1	17349207	C	T	missense_variant	MODERATE	SDHB	ENST00000375499.3:c.661G>A	ENSP00000364649.3:p.Asp221Asn	0.6	0	NA	34
chr1	17350558	G	A	synonymous_variant	LOW	SDHB	ENST00000375499.3:c.552C>T	ENSP00000364649.3:p.Tyr184%3D	NA	5.92e-05	NA	11.13
chr1	17354297	A	G	missense_variant	MODERATE	SDHB	ENST00000375499.3:c.487T>C	ENSP00000364649.3:p.Ser163Pro	0.55	0.0125449	0.0121677	14.04
chr1	17355187	G	A	synonymous_variant	LOW	SDHB	ENST00000375499.3:c.331C>T	ENSP00000364649.3:p.Leu111%3D	NA	0	NA	12.36
chr1	17355213	G	A	missense_variant	MODERATE	SDHB	ENST00000375499.3:c.305C>T	ENSP00000364649.3:p.Ala102Val	0.35	0	NA	34
chr1	17371223	C	T	intron_variant	MODIFIER	SDHB	ENST00000375499.3:c.200+33G>A		NA	NA	NA	7.187
chr1	17371324	G	A	synonymous_variant	LOW	SDHB	ENST00000375499.3:c.132C>T	ENSP00000364649.3:p.Ile44%3D	NA	0	NA	15.41
chr1	17371377	G	C	missense_variant	MODERATE	SDHB	ENST00000375499.3:c.79C>G	ENSP00000364649.3:p.Arg27Gly	0.55	4.18e-05	4.07644e-05	17.39
chr1	17371409	A	G	intron_variant	MODIFIER	SDHB	ENST00000375499.3:c.73-26T>C		NA	NA	NA	3.765
chr1	17371410	G	A	intron_variant	MODIFIER	SDHB	ENST00000375499.3:c.73-27C>T		NA	NA	NA	5.711
chr1	17380491	G	A	synonymous_variant	LOW	SDHB	ENST00000375499.3:c.24C>T	ENSP00000364649.3:p.Ser8%3D	NA	0.00429925	NA	10.3
chr1	17380497	G	T	synonymous_variant	LOW	SDHB	ENST00000375499.3:c.18C>A	ENSP00000364649.3:p.Ala6%3D	NA	0.972102	NA	2.514
chr1	179077220	C	T	missense_variant	MODERATE	ABL2	ENST00000502732.1:c.3182G>A	ENSP00000427562.1:p.Gly1061Asp	0.55	0	NA	25.8
chr1	179077613	T	C	missense_variant	MODERATE	ABL2	ENST00000502732.1:c.2789A>G	ENSP00000427562.1:p.Lys930Arg	0.4	0.00893799	0.00882857	22.6
chr1	179077956	C	T	missense_variant	MODERATE	ABL2	ENST00000502732.1:c.2446G>A	ENSP00000427562.1:p.Val816Met	0.6	0	NA	25.6
chr1	179078163	C	T	missense_variant	MODERATE	ABL2	ENST00000502732.1:c.2239G>A	ENSP00000427562.1:p.Gly747Ser	0.7	0	NA	21.8
chr1	179078172	C	T	missense_variant	MODERATE	ABL2	ENST00000502732.1:c.2230G>A	ENSP00000427562.1:p.Gly744Arg	0.65	0	NA	21.5
chr1	179078175	C	T	missense_variant	MODERATE	ABL2	ENST00000502732.1:c.2227G>A	ENSP00000427562.1:p.Gly743Ser	0.75	0	NA	7.017
chr1	179078176	C	T	synonymous_variant	LOW	ABL2	ENST00000502732.1:c.2226G>A	ENSP00000427562.1:p.Gly742%3D	NA	0	NA	1.981
chr1	179078177	C	T	missense_variant	MODERATE	ABL2	ENST00000502732.1:c.2225G>A	ENSP00000427562.1:p.Gly742Glu	0.7	0	NA	23.2
chr1	179078178	C	T	missense_variant	MODERATE	ABL2	ENST00000502732.1:c.2224G>A	ENSP00000427562.1:p.Gly742Arg	0.75	0	NA	23.2
chr1	179078192	C	T	missense_variant	MODERATE	ABL2	ENST00000502732.1:c.2210G>A	ENSP00000427562.1:p.Gly737Asp	0.65	0	NA	11.92
chr1	179078195	C	T	missense_variant	MODERATE	ABL2	ENST00000502732.1:c.2207G>A	ENSP00000427562.1:p.Gly736Glu	0.65	0	NA	7.717
chr1	179078200	C	T	synonymous_variant	LOW	ABL2	ENST00000502732.1:c.2202G>A	ENSP00000427562.1:p.Gly734%3D	NA	0	NA	0.206
chr1	179078205	C	T	missense_variant	MODERATE	ABL2	ENST00000502732.1:c.2197G>A	ENSP00000427562.1:p.Gly733Ser	0.6	0	NA	1.966
chr1	179078438	G	A	missense_variant	MODERATE	ABL2	ENST00000502732.1:c.1964C>T	ENSP00000427562.1:p.Ser655Phe	0.65	0	NA	23.8
chr1	179078487	C	T	missense_variant	MODERATE	ABL2	ENST00000502732.1:c.1915G>A	ENSP00000427562.1:p.Ala639Thr	0.6	0	NA	13.18
chr1	179079459	C	T	missense_variant	MODERATE	ABL2	ENST00000502732.1:c.1783G>A	ENSP00000427562.1:p.Ala595Thr	0.7	0	4.0627e-06	1.106
chr1	179079546	C	T	missense_variant	MODERATE	ABL2	ENST00000502732.1:c.1696G>A	ENSP00000427562.1:p.Val566Ile	0.65	8.24e-06	4.06392e-06	16.41
chr1	179079560	G	A	missense_variant	MODERATE	ABL2	ENST00000502732.1:c.1682C>T	ENSP00000427562.1:p.Ser561Phe	0.65	0	NA	25.8
chr1	179084080	T	G	synonymous_variant	LOW	ABL2	ENST00000502732.1:c.1494A>C	ENSP00000427562.1:p.Leu498%3D	NA	0.0679893	NA	7.085
chr1	179084112	C	T	missense_variant	MODERATE	ABL2	ENST00000502732.1:c.1462G>A	ENSP00000427562.1:p.Gly488Ser	0.05	0	NA	33
chr1	179086548	C	T	missense_variant	MODERATE	ABL2	ENST00000502732.1:c.1327G>A	ENSP00000427562.1:p.Ala443Thr	0.1	0	NA	33
chr1	179086573	C	T	missense_variant	MODERATE	ABL2	ENST00000502732.1:c.1302G>A	ENSP00000427562.1:p.Met434Ile	0.25	0	NA	23.3
chr1	179086644	C	T	missense_variant	MODERATE	ABL2	ENST00000502732.1:c.1231G>A	ENSP00000427562.1:p.Ala411Thr	0.05	0	NA	34
chr1	179087934	T	C	intron_variant	MODIFIER	ABL2	ENST00000502732.1:c.1046-35A>G		NA	NA	NA	2.84
chr1	179090661	G	A	intron_variant	MODIFIER	ABL2	ENST00000502732.1:c.960+69C>T		NA	NA	NA	0.334
chr1	179090729	C	T	splice_donor_variant	HIGH	ABL2	ENST00000502732.1:c.960+1G>A		NA	0	NA	27.1
chr1	179090806	C	T	missense_variant	MODERATE	ABL2	ENST00000502732.1:c.884G>A	ENSP00000427562.1:p.Gly295Glu	0.05	0	NA	31
chr1	179090989	G	A	missense_variant	MODERATE	ABL2	ENST00000502732.1:c.701C>T	ENSP00000427562.1:p.Ala234Val	0.65	5.96e-05	4.49339e-05	25.2
chr1	179095559	C	T	missense_variant	MODERATE	ABL2	ENST00000502732.1:c.640G>A	ENSP00000427562.1:p.Glu214Lys	0.55	8.24e-06	4.06118e-06	29.7
chr1	179095739	G	A	stop_gained	HIGH	ABL2	ENST00000502732.1:c.460C>T	ENSP00000427562.1:p.Gln154Ter	NA	0	NA	37
chr1	179112062	C	T	intron_variant	MODIFIER	ABL2	ENST00000502732.1:c.158-9553G>A		NA	NA	NA	9.993
chr1	179112098	C	T	intron_variant	MODIFIER	ABL2	ENST00000502732.1:c.158-9589G>A		0.7	0	NA	5.527
chr1	179112145	C	G	intron_variant	MODIFIER	ABL2	ENST00000502732.1:c.158-9636G>C		0.95	0.0748873	NA	7.517
chr1	179198314	C	T	intron_variant	MODIFIER	ABL2	ENST00000502732.1:c.157+62G>A		NA	NA	NA	7.211
chr1	182544496	G	A	3_prime_UTR_variant	MODIFIER	RNASEL	ENST00000367559.3:c.*31C>T		NA	NA	NA	7.426
chr1	182544581	C	T	synonymous_variant	LOW	RNASEL	ENST00000367559.3:c.2172G>A	ENSP00000356530.3:p.Lys724%3D	NA	0.0305709	NA	13.74
chr1	182545520	T	A	missense_variant	MODERATE	RNASEL	ENST00000367559.3:c.1910A>T	ENSP00000356530.3:p.Asn637Ile	0.7	0	NA	23.9
chr1	182550360	C	T	splice_region_variant&synonymous_variant	LOW	RNASEL	ENST00000367559.3:c.1905G>A	ENSP00000356530.3:p.Lys635%3D	NA	0.000378875	NA	10.58
chr1	182550385	T	C	missense_variant	MODERATE	RNASEL	ENST00000367559.3:c.1880A>G	ENSP00000356530.3:p.Lys627Arg	0.75	0.000370639	0.000373701	0.001
chr1	182551219	G	A	synonymous_variant	LOW	RNASEL	ENST00000367559.3:c.1741C>T	ENSP00000356530.3:p.Leu581%3D	NA	0	NA	3.798
chr1	182551337	A	C	missense_variant	MODERATE	RNASEL	ENST00000367559.3:c.1623T>G	ENSP00000356530.3:p.Asp541Glu	0.6	0.537988	0.539729	0.001
chr1	182554557	C	T	missense_variant	MODERATE	RNASEL	ENST00000367559.3:c.1385G>A	ENSP00000356530.3:p.Arg462Gln	0.55	0.308922	0.306593	22.9
chr1	182555653	T	G	missense_variant	MODERATE	RNASEL	ENST00000367559.3:c.289A>C	ENSP00000356530.3:p.Ile97Leu	0.65	0.0077359	0.00672454	23.1
chr1	185056752	G	A	missense_variant	MODERATE	RNF2	ENST00000367510.3:c.67G>A	ENSP00000356480.3:p.Glu23Lys	0.7	0	NA	33
chr1	185060819	G	A	missense_variant	MODERATE	RNF2	ENST00000367510.3:c.196G>A	ENSP00000356480.3:p.Glu66Lys	0.55	0	NA	32
chr1	185062294	G	A	missense_variant	MODERATE	RNF2	ENST00000367510.3:c.350G>A	ENSP00000356480.3:p.Arg117His	0.55	8.28e-06	NA	23.4
chr1	185067195	C	T	intron_variant	MODIFIER	RNF2	ENST00000367510.3:c.465-9C>T		NA	NA	NA	1.222
chr1	185067410	G	A	missense_variant	MODERATE	RNF2	ENST00000367510.3:c.671G>A	ENSP00000356480.3:p.Ser224Asn	0.7	0	NA	18.31
chr1	185067441	C	T	synonymous_variant	LOW	RNF2	ENST00000367510.3:c.702C>T	ENSP00000356480.3:p.Pro234%3D	NA	0	NA	13.95
chr1	185069314	C	CT	intron_variant	MODIFIER	RNF2	ENST00000367510.3:c.910-15dup		NA	NA	NA	4.257
chr1	185069451	C	CA	3_prime_UTR_variant	MODIFIER	RNF2	ENST00000367510.3:c.*18_*19insA		NA	NA	NA	NA
chr1	186283211	A	T,G	3_prime_UTR_variant	MODIFIER	PRG4	ENST00000445192.2:c.*301A>T		NA	NA	NA	0.476
chr1	186283722	C	T	intron_variant	MODIFIER	TPR	ENST00000367478.4:c.7036+39G>A		NA	NA	NA	8.208
chr1	186283793	C	T	missense_variant	MODERATE	TPR	ENST00000367478.4:c.7004G>A	ENSP00000356448.3:p.Gly2335Asp	0.55	0	NA	23.7
chr1	186286619	G	A	missense_variant	MODERATE	TPR	ENST00000367478.4:c.6935C>T	ENSP00000356448.3:p.Ser2312Phe	0.65	0	NA	23.4
chr1	186286631	G	A	missense_variant	MODERATE	TPR	ENST00000367478.4:c.6923C>T	ENSP00000356448.3:p.Pro2308Leu	0.5	0	NA	24.7
chr1	186286632	G	A	missense_variant	MODERATE	TPR	ENST00000367478.4:c.6922C>T	ENSP00000356448.3:p.Pro2308Ser	0.55	0	8.1242e-06	22.5
chr1	186286677	G	A	stop_gained	HIGH	TPR	ENST00000367478.4:c.6877C>T	ENSP00000356448.3:p.Gln2293Ter	NA	0	NA	51
chr1	186286692	C	T	missense_variant	MODERATE	TPR	ENST00000367478.4:c.6862G>A	ENSP00000356448.3:p.Glu2288Lys	0.75	0	NA	24
chr1	186286752	G	A	intron_variant	MODIFIER	TPR	ENST00000367478.4:c.6822-20C>T		NA	NA	NA	2.174
chr1	186286764	C	T	intron_variant	MODIFIER	TPR	ENST00000367478.4:c.6822-32G>A		NA	NA	NA	5.658
chr1	186286775	G	A	intron_variant	MODIFIER	TPR	ENST00000367478.4:c.6822-43C>T		NA	NA	NA	1.979
chr1	186286782	A	G	intron_variant	MODIFIER	TPR	ENST00000367478.4:c.6822-50T>C		NA	NA	NA	4.137
chr1	186287765	T	A	intron_variant	MODIFIER	TPR	ENST00000367478.4:c.6665-30A>T		NA	NA	NA	8.857
chr1	186287888	G	A	missense_variant	MODERATE	TPR	ENST00000367478.4:c.6641C>T	ENSP00000356448.3:p.Thr2214Ile	0.45	0	NA	25.5
chr1	186289578	G	A	intron_variant	MODIFIER	TPR	ENST00000367478.4:c.6462-28C>T		NA	NA	NA	4.869
chr1	186291512	T	C	synonymous_variant	LOW	TPR	ENST00000367478.4:c.6399A>G	ENSP00000356448.3:p.Thr2133%3D	NA	0.0411182	NA	10.81
chr1	186291624	CT	C	intron_variant	MODIFIER	TPR	ENST00000367478.4:c.6366+25del		NA	NA	NA	NA
chr1	186292716	A	AT	intron_variant	MODIFIER	TPR	ENST00000367478.4:c.6297+101dup		NA	NA	NA	NA
chr1	186292720	A	T	intron_variant	MODIFIER	TPR	ENST00000367478.4:c.6297+98T>A		NA	NA	NA	1.853
chr1	186292769	C	G	intron_variant	MODIFIER	TPR	ENST00000367478.4:c.6297+49G>C		NA	NA	NA	3.029
chr1	186292803	C	T	intron_variant	MODIFIER	TPR	ENST00000367478.4:c.6297+15G>A		NA	NA	NA	10.11
chr1	186292805	G	A	intron_variant	MODIFIER	TPR	ENST00000367478.4:c.6297+13C>T		NA	NA	NA	10.77
chr1	186293085	C	T	intron_variant	MODIFIER	TPR	ENST00000367478.4:c.6113-83G>A		NA	NA	NA	5.145
chr1	186294866	C	T	intron_variant	MODIFIER	TPR	ENST00000367478.4:c.6112+30G>A		NA	NA	NA	3.2
chr1	186294916	G	A	missense_variant	MODERATE	TPR	ENST00000367478.4:c.6092C>T	ENSP00000356448.3:p.Ala2031Val	0.6	0	NA	23.1
chr1	186301447	T	C	synonymous_variant	LOW	TPR	ENST00000367478.4:c.5484A>G	ENSP00000356448.3:p.Pro1828%3D	NA	0.0404089	NA	9.59
chr1	186302293	C	T	missense_variant	MODERATE	TPR	ENST00000367478.4:c.5416G>A	ENSP00000356448.3:p.Val1806Ile	0.7	0	NA	17.65
chr1	186302308	C	T	missense_variant	MODERATE	TPR	ENST00000367478.4:c.5401G>A	ENSP00000356448.3:p.Val1801Ile	0.7	0	NA	17.99
chr1	186302328	G	A	missense_variant	MODERATE	TPR	ENST00000367478.4:c.5381C>T	ENSP00000356448.3:p.Ser1794Phe	0.85	8.3e-06	4.06587e-06	25
chr1	186302335	C	T	missense_variant	MODERATE	TPR	ENST00000367478.4:c.5374G>A	ENSP00000356448.3:p.Glu1792Lys	0.95	0	NA	27
chr1	186302486	A	C	missense_variant	MODERATE	TPR	ENST00000367478.4:c.5223T>G	ENSP00000356448.3:p.Phe1741Leu	0.7	0	NA	21.1
chr1	186303520	T	C	missense_variant	MODERATE	TPR	ENST00000367478.4:c.5119A>G	ENSP00000356448.3:p.Thr1707Ala	0.55	0.00483799	0.00491321	16.97
chr1	186303657	G	A	missense_variant	MODERATE	TPR	ENST00000367478.4:c.4982C>T	ENSP00000356448.3:p.Thr1661Ile	0.55	8.31e-06	4.08343e-06	15.37
chr1	186303761	C	T	intron_variant	MODIFIER	TPR	ENST00000367478.4:c.4974-96G>A		NA	NA	NA	3.678
chr1	186304443	G	A	intron_variant	MODIFIER	TPR	ENST00000367478.4:c.4911+27C>T		NA	NA	NA	3.055
chr1	186304489	G	A	missense_variant	MODERATE	TPR	ENST00000367478.4:c.4892C>T	ENSP00000356448.3:p.Pro1631Leu	0.55	0	NA	26
chr1	186304566	T	C	synonymous_variant	LOW	TPR	ENST00000367478.4:c.4815A>G	ENSP00000356448.3:p.Gln1605%3D	NA	0	NA	7.974
chr1	186304624	C	T	missense_variant	MODERATE	TPR	ENST00000367478.4:c.4757G>A	ENSP00000356448.3:p.Gly1586Glu	0.75	0	NA	23.1
chr1	186308972	G	A	intron_variant	MODIFIER	TPR	ENST00000367478.4:c.4021-68C>T		NA	NA	NA	4.777
chr1	186310418	C	T	missense_variant	MODERATE	TPR	ENST00000367478.4:c.3854G>A	ENSP00000356448.3:p.Arg1285Lys	0.65	0	NA	17.23
chr1	186310559	C	T	intron_variant	MODIFIER	TPR	ENST00000367478.4:c.3751-38G>A		NA	NA	NA	7.839
chr1	186313656	C	T	missense_variant	MODERATE	TPR	ENST00000367478.4:c.3268G>A	ENSP00000356448.3:p.Ala1090Thr	0.65	0	NA	26.7
chr1	186316488	C	T	missense_variant	MODERATE	TPR	ENST00000367478.4:c.2879G>A	ENSP00000356448.3:p.Ser960Asn	0.6	0.134133	0.13029	23.3
chr1	186316606	G	C	intron_variant	MODIFIER	TPR	ENST00000367478.4:c.2777-16C>G		NA	NA	NA	0.124
chr1	186316656	G	C	intron_variant	MODIFIER	TPR	ENST00000367478.4:c.2777-66C>G		NA	NA	NA	0.034
chr1	186319576	C	CA	intron_variant	MODIFIER	TPR	ENST00000367478.4:c.2611-57dup		NA	NA	NA	NA
chr1	186319580	C	A	intron_variant	MODIFIER	TPR	ENST00000367478.4:c.2611-60G>T		NA	NA	NA	4.264
chr1	186321091	G	A	intron_variant	MODIFIER	TPR	ENST00000367478.4:c.2469+17C>T		NA	NA	NA	6.291
chr1	186321242	C	T	missense_variant&splice_region_variant	MODERATE	TPR	ENST00000367478.4:c.2335G>A	ENSP00000356448.3:p.Val779Ile	0.8	0.133295	0.136741	23
chr1	186321249	A	AT	splice_region_variant&intron_variant	LOW	TPR	ENST00000367478.4:c.2335-8dup		NA	NA	NA	0.048
chr1	186325548	G	A	synonymous_variant	LOW	TPR	ENST00000367478.4:c.1758C>T	ENSP00000356448.3:p.Ala586%3D	NA	8.65e-06	NA	11.35
chr1	186326667	G	A	missense_variant	MODERATE	TPR	ENST00000367478.4:c.1586C>T	ENSP00000356448.3:p.Ser529Leu	0.6	0	NA	26.9
chr1	186326683	C	T	missense_variant	MODERATE	TPR	ENST00000367478.4:c.1570G>A	ENSP00000356448.3:p.Ala524Thr	0.55	0	NA	23.4
chr1	186326757	TA	T	splice_region_variant&intron_variant	LOW	TPR	ENST00000367478.4:c.1498-3del		NA	NA	NA	13
chr1	186329312	TTA	T	intron_variant	MODIFIER	TPR	ENST00000367478.4:c.1191+91_1191+92del		NA	NA	NA	NA
chr1	186330005	C	T	missense_variant	MODERATE	TPR	ENST00000367478.4:c.991G>A	ENSP00000356448.3:p.Val331Met	0.75	2.54e-05	2.04033e-05	20.2
chr1	186330046	C	T	intron_variant	MODIFIER	TPR	ENST00000367478.4:c.959-9G>A		NA	NA	NA	8.127
chr1	186330094	C	T	intron_variant	MODIFIER	TPR	ENST00000367478.4:c.959-57G>A		NA	NA	NA	1.384
chr1	186330699	A	AAAG	intron_variant	MODIFIER	TPR	ENST00000367478.4:c.958+54_958+55insCTT		NA	NA	NA	NA
chr1	186330700	A	AG	intron_variant	MODIFIER	TPR	ENST00000367478.4:c.958+53_958+54insC		NA	NA	NA	0.122
chr1	186330701	A	G	intron_variant	MODIFIER	TPR	ENST00000367478.4:c.958+53T>C		NA	NA	NA	1.304
chr1	186332144	C	T	intron_variant	MODIFIER	TPR	ENST00000367478.4:c.532-11G>A		NA	NA	NA	16.91
chr1	186332473	C	T	splice_donor_variant	HIGH	TPR	ENST00000367478.4:c.531+1G>A		NA	0	NA	27.1
chr1	186332658	T	C	intron_variant	MODIFIER	TPR	ENST00000367478.4:c.428-81A>G		NA	NA	NA	5.394
chr1	186337004	G	A	intron_variant	MODIFIER	TPR	ENST00000367478.4:c.427+14C>T		NA	NA	NA	15.23
chr1	186337049	C	T	synonymous_variant	LOW	TPR	ENST00000367478.4:c.396G>A	ENSP00000356448.3:p.Glu132%3D	NA	0	NA	15.65
chr1	186337129	A	G	intron_variant	MODIFIER	TPR	ENST00000367478.4:c.331-15T>C		NA	NA	NA	4.037
chr1	186340026	C	T	intron_variant	MODIFIER	TPR	ENST00000367478.4:c.330+76G>A		NA	NA	NA	7.647
chr1	186643736	C	T	missense_variant	MODERATE	PTGS2	ENST00000367468.5:c.1564G>A	ENSP00000356438.5:p.Gly522Ser	0.55	0	NA	23.6
chr1	186643742	G	A	missense_variant	MODERATE	PTGS2	ENST00000367468.5:c.1558C>T	ENSP00000356438.5:p.Leu520Phe	0.55	0	NA	27.9
chr1	186643847	C	T	missense_variant	MODERATE	PTGS2	ENST00000367468.5:c.1453G>A	ENSP00000356438.5:p.Asp485Asn	0.7	0	NA	23.9
chr1	186645258	G	A	synonymous_variant	LOW	PTGS2	ENST00000367468.5:c.1029C>T	ENSP00000356438.5:p.Phe343%3D	NA	0	NA	12.13
chr1	186645772	G	A	missense_variant	MODERATE	PTGS2	ENST00000367468.5:c.797C>T	ENSP00000356438.5:p.Pro266Leu	0.2	0	NA	24.4
chr1	186645851	AAAAT	A	splice_region_variant&intron_variant	LOW	PTGS2	ENST00000367468.5:c.724-10_724-7del		NA	NA	NA	5.407
chr1	186645927	C	T	intron_variant	MODIFIER	PTGS2	ENST00000367468.5:c.723+38G>A		NA	NA	NA	0.7
chr1	186646770	C	T	intron_variant	MODIFIER	PTGS2	ENST00000367468.5:c.639+11G>A		NA	NA	NA	11.02
chr1	186646947	G	A	missense_variant	MODERATE	PTGS2	ENST00000367468.5:c.473C>T	ENSP00000356438.5:p.Pro158Leu	0.3	0	NA	32
chr1	186647470	G	A	missense_variant	MODERATE	PTGS2	ENST00000367468.5:c.380C>T	ENSP00000356438.5:p.Ala127Val	0.65	0	NA	33
chr1	186647537	C	T	splice_acceptor_variant	HIGH	PTGS2	ENST00000367468.5:c.314-1G>A		NA	0	NA	26.8
chr1	186648197	C	G	synonymous_variant	LOW	PTGS2	ENST00000367468.5:c.306G>C	ENSP00000356438.5:p.Val102%3D	NA	0.120696	NA	12.49
chr1	186649393	C	A	synonymous_variant	LOW	PTGS2	ENST00000367468.5:c.30G>T	ENSP00000356438.5:p.Ala10%3D	NA	0	NA	21.9
chr1	18958154	C	T	synonymous_variant	LOW	PAX7	ENST00000375375.3:c.57C>T	ENSP00000364524.3:p.Asn19%3D	NA	0	NA	13.62
chr1	18960765	C	T	intron_variant	MODIFIER	PAX7	ENST00000375375.3:c.86-32C>T		NA	NA	NA	8.48
chr1	18960767	C	T	intron_variant	MODIFIER	PAX7	ENST00000375375.3:c.86-30C>T		NA	NA	NA	8.396
chr1	18960819	C	T	synonymous_variant	LOW	PAX7	ENST00000375375.3:c.108C>T	ENSP00000364524.3:p.Gly36%3D	NA	0	NA	12.65
chr1	18960888	A	G	missense_variant	MODERATE	PAX7	ENST00000375375.3:c.177A>G	ENSP00000364524.3:p.Ile59Met	0.55	0	NA	23.3
chr1	18961663	G	A	missense_variant	MODERATE	PAX7	ENST00000375375.3:c.380G>A	ENSP00000364524.3:p.Gly127Asp	0.55	0	NA	29.5
chr1	18962647	T	G	intron_variant	MODIFIER	PAX7	ENST00000375375.3:c.452-84T>G		NA	NA	NA	12.6
chr1	18962754	G	A	missense_variant	MODERATE	PAX7	ENST00000375375.3:c.475G>A	ENSP00000364524.3:p.Val159Met	0.55	0	NA	32
chr1	19018405	G	A	synonymous_variant	LOW	PAX7	ENST00000375375.3:c.744G>A	ENSP00000364524.3:p.Glu248%3D	NA	0.0861547	NA	9.136
chr1	19018432	A	C	synonymous_variant	LOW	PAX7	ENST00000375375.3:c.771A>C	ENSP00000364524.3:p.Thr257%3D	NA	0.0990059	NA	0.048
chr1	19018455	G	A	splice_region_variant&intron_variant	LOW	PAX7	ENST00000375375.3:c.786+8G>A		NA	NA	NA	5.865
chr1	19027171	C	T	missense_variant	MODERATE	PAX7	ENST00000375375.3:c.811C>T	ENSP00000364524.3:p.Arg271Cys	0.55	1.75e-05	1.36831e-05	35
chr1	19027239	A	G	synonymous_variant	LOW	PAX7	ENST00000375375.3:c.879A>G	ENSP00000364524.3:p.Pro293%3D	NA	0.374694	NA	5.518
chr1	19029588	A	G	missense_variant&splice_region_variant	MODERATE	PAX7	ENST00000375375.3:c.953A>G	ENSP00000364524.3:p.Asp318Gly	0.55	8.53e-06	8.25914e-06	22.2
chr1	19062224	C	T	synonymous_variant	LOW	PAX7	ENST00000375375.3:c.1254C>T	ENSP00000364524.3:p.Ser418%3D	NA	0	NA	12.25
chr1	19062300	C	T	missense_variant	MODERATE	PAX7	ENST00000375375.3:c.1330C>T	ENSP00000364524.3:p.Pro444Ser	0.55	4.13e-05	3.66348e-05	23.9
chr1	19062373	G	A	missense_variant	MODERATE	PAX7	ENST00000375375.3:c.1403G>A	ENSP00000364524.3:p.Ser468Asn	0.6	0	NA	20.9
chr1	19071336	G	A	synonymous_variant	LOW	PAX7	ENST00000420770.2:c.1431G>A	ENSP00000403389.2:p.Val477%3D	NA	0	NA	11.97
chr1	193094220	A	T	intron_variant	MODIFIER	CDC73	ENST00000367435.3:c.132-22A>T		NA	NA	NA	3.159
chr1	193094223	C	T	intron_variant	MODIFIER	CDC73	ENST00000367435.3:c.132-19C>T		NA	NA	NA	0.905
chr1	193094266	A	G	synonymous_variant	LOW	CDC73	ENST00000367435.3:c.156A>G	ENSP00000356405.3:p.Arg52%3D	NA	0	NA	4.958
chr1	193107204	G	A	intron_variant	MODIFIER	CDC73	ENST00000367435.3:c.424-11G>A		NA	NA	NA	15.51
chr1	193107269	C	T	missense_variant	MODERATE	CDC73	ENST00000367435.3:c.478C>T	ENSP00000356405.3:p.His160Tyr	0.55	0	NA	24.3
chr1	193107287	C	T	stop_gained	HIGH	CDC73	ENST00000367435.3:c.496C>T	ENSP00000356405.3:p.Gln166Ter	NA	0	NA	40
chr1	193110957	T	A	intron_variant	MODIFIER	CDC73	ENST00000367435.3:c.513-23T>A		NA	NA	NA	11.44
chr1	193111028	C	T	synonymous_variant	LOW	CDC73	ENST00000367435.3:c.561C>T	ENSP00000356405.3:p.Ala187%3D	NA	0	NA	15.7
chr1	193111155	G	A	missense_variant	MODERATE	CDC73	ENST00000367435.3:c.688G>A	ENSP00000356405.3:p.Val230Ile	0.65	0	NA	11.47
chr1	193111228	TGA	T	intron_variant	MODIFIER	CDC73	ENST00000367435.3:c.729+50_729+51del		NA	NA	NA	1.319
chr1	193117124	A	T	intron_variant	MODIFIER	CDC73	ENST00000367435.3:c.828+29A>T		NA	NA	NA	3.398
chr1	193218793	T	G	intron_variant	MODIFIER	CDC73	ENST00000367435.3:c.1418-67T>G		NA	NA	NA	7.062
chr1	193218843	C	G	intron_variant	MODIFIER	CDC73	ENST00000367435.3:c.1418-17C>G		NA	NA	NA	0.49
chr1	193218910	CA	TG	missense_variant	MODERATE	CDC73	ENST00000367435.3:c.1468_1469inv	ENSP00000356405.3:p.Gln490Trp	NA	0	NA	NA
chr1	193219858	C	T	3_prime_UTR_variant	MODIFIER	CDC73	ENST00000367435.3:c.*16C>T		NA	NA	NA	0.008
chr1	193219918	G	A	3_prime_UTR_variant	MODIFIER	CDC73	ENST00000367435.3:c.*76G>A		NA	NA	NA	0.606
chr1	204394133	C	T	synonymous_variant	LOW	PIK3C2B	ENST00000367187.3:c.4752G>A	ENSP00000356155.3:p.Gln1584%3D	NA	0	NA	12.54
chr1	204396757	C	T	intron_variant	MODIFIER	PIK3C2B	ENST00000367187.3:c.4587+19G>A		NA	NA	NA	1.106
chr1	204396771	C	T	splice_region_variant&intron_variant	LOW	PIK3C2B	ENST00000367187.3:c.4587+5G>A		NA	NA	NA	12.08
chr1	204396830	G	A	synonymous_variant	LOW	PIK3C2B	ENST00000367187.3:c.4533C>T	ENSP00000356155.3:p.Ser1511%3D	NA	0.105298	NA	8.24
chr1	204397269	G	A	missense_variant&splice_region_variant	MODERATE	PIK3C2B	ENST00000367187.3:c.4478C>T	ENSP00000356155.3:p.Ser1493Leu	0.7	0	NA	22.6
chr1	204399061	AGGG	GGGG,GGGA	synonymous_variant	LOW	PIK3C2B	ENST00000367187.3:c.4386delinsC	ENSP00000356155.3:p.ProPro1461%3D	NA	NA	NA	4.638
chr1	204399064	G	A	synonymous_variant	LOW	PIK3C2B	ENST00000367187.3:c.4383C>T	ENSP00000356155.3:p.Pro1461%3D	NA	0.105455	NA	11.7
chr1	204400783	A	G	intron_variant	MODIFIER	PIK3C2B	ENST00000367187.3:c.4280+14T>C		NA	NA	NA	6.955
chr1	204402467	G	A	synonymous_variant	LOW	PIK3C2B	ENST00000367187.3:c.3930C>T	ENSP00000356155.3:p.Ala1310%3D	NA	0	NA	12.16
chr1	204403659	A	G	synonymous_variant	LOW	PIK3C2B	ENST00000367187.3:c.3594T>C	ENSP00000356155.3:p.Asn1198%3D	NA	0.300899	NA	7.274
chr1	204403716	G	A	synonymous_variant	LOW	PIK3C2B	ENST00000367187.3:c.3537C>T	ENSP00000356155.3:p.Tyr1179%3D	NA	0	NA	6.337
chr1	204408043	C	A	intron_variant	MODIFIER	PIK3C2B	ENST00000367187.3:c.3516+20G>T		NA	NA	NA	7.401
chr1	204410629	G	A	synonymous_variant	LOW	PIK3C2B	ENST00000367187.3:c.3219C>T	ENSP00000356155.3:p.Pro1073%3D	NA	0	NA	10.02
chr1	204410656	G	A	synonymous_variant	LOW	PIK3C2B	ENST00000367187.3:c.3192C>T	ENSP00000356155.3:p.Leu1064%3D	NA	0	NA	12.68
chr1	204412552	G	A	missense_variant	MODERATE	PIK3C2B	ENST00000367187.3:c.3041C>T	ENSP00000356155.3:p.Ala1014Val	0.55	0	NA	16.06
chr1	204413297	C	T	splice_region_variant&intron_variant	LOW	PIK3C2B	ENST00000367187.3:c.2773-7G>A		NA	NA	NA	11.79
chr1	204413297	CG	TG,AA	splice_region_variant&intron_variant	LOW	PIK3C2B	ENST00000367187.3:c.2773-7delinsA		NA	NA	NA	11.79
chr1	204413297	CGG	AGG,TGG	splice_region_variant&intron_variant	LOW	PIK3C2B	ENST00000367187.3:c.2773-7delinsT		NA	NA	NA	11.83
chr1	204413297	CGG	TGG,TGA	splice_region_variant&intron_variant	LOW	PIK3C2B	ENST00000367187.3:c.2773-7delinsA		NA	NA	NA	11.79
chr1	204413299	G	A	intron_variant	MODIFIER	PIK3C2B	ENST00000367187.3:c.2773-9C>T		NA	NA	NA	12.92
chr1	204415332	G	A	intron_variant	MODIFIER	PIK3C2B	ENST00000367187.3:c.2490-60C>T		NA	NA	NA	5.174
chr1	204415349	C	T	intron_variant	MODIFIER	PIK3C2B	ENST00000367187.3:c.2490-77G>A		NA	NA	NA	3.944
chr1	204416501	C	T	intron_variant	MODIFIER	PIK3C2B	ENST00000367187.3:c.2489+63G>A		NA	NA	NA	6.905
chr1	204416627	C	T	missense_variant	MODERATE	PIK3C2B	ENST00000367187.3:c.2426G>A	ENSP00000356155.3:p.Gly809Asp	0.6	0	NA	20.2
chr1	204418420	G	A	synonymous_variant	LOW	PIK3C2B	ENST00000367187.3:c.2239C>T	ENSP00000356155.3:p.Leu747%3D	NA	0	NA	11.71
chr1	204418969	C	T	intron_variant	MODIFIER	PIK3C2B	ENST00000367187.3:c.2234+9G>A		NA	NA	NA	18.09
chr1	204423811	G	A	synonymous_variant	LOW	PIK3C2B	ENST00000367187.3:c.2052C>T	ENSP00000356155.3:p.Ile684%3D	NA	0.030797	NA	18.11
chr1	204425028	G	A	synonymous_variant	LOW	PIK3C2B	ENST00000367187.3:c.1899C>T	ENSP00000356155.3:p.Phe633%3D	NA	0.191415	NA	10.05
chr1	204426183	C	A	missense_variant	MODERATE	PIK3C2B	ENST00000367187.3:c.1729G>T	ENSP00000356155.3:p.Ala577Ser	0.6	0.0103985	0.00596349	20.6
chr1	204429540	G	A	intron_variant	MODIFIER	PIK3C2B	ENST00000367187.3:c.1423-9C>T		NA	NA	NA	4.424
chr1	204433511	T	TC	intron_variant	MODIFIER	PIK3C2B	ENST00000367187.3:c.1189+66dup		NA	NA	NA	4.287
chr1	204433513	A	C	intron_variant	MODIFIER	PIK3C2B	ENST00000367187.3:c.1189+65T>G		NA	NA	NA	4.692
chr1	204434438	G	A	missense_variant	MODERATE	PIK3C2B	ENST00000367187.3:c.943C>T	ENSP00000356155.3:p.Arg315Trp	0.65	0.0393112	0.040445	25.8
chr1	204438076	G	C	synonymous_variant	LOW	PIK3C2B	ENST00000367187.3:c.855C>G	ENSP00000356155.3:p.Pro285%3D	NA	0.000240178	NA	2.344
chr1	204438113	G	T	missense_variant	MODERATE	PIK3C2B	ENST00000367187.3:c.818C>A	ENSP00000356155.3:p.Pro273His	0.05	0.0059778	0.00592478	24.8
chr1	204438334	C	T	synonymous_variant	LOW	PIK3C2B	ENST00000367187.3:c.597G>A	ENSP00000356155.3:p.Pro199%3D	NA	0.891554	NA	2.096
chr1	204438486	C	T	missense_variant	MODERATE	PIK3C2B	ENST00000367187.3:c.445G>A	ENSP00000356155.3:p.Gly149Ser	0.55	0	5.69081e-06	0.003
chr1	204438509	G	A	missense_variant	MODERATE	PIK3C2B	ENST00000367187.3:c.422C>T	ENSP00000356155.3:p.Ser141Phe	0.6	0	NA	11.94
chr1	204438643	G	T	synonymous_variant	LOW	PIK3C2B	ENST00000367187.3:c.288C>A	ENSP00000356155.3:p.Leu96%3D	NA	0.890254	NA	3.976
chr1	204494576	T	C	intron_variant	MODIFIER	MDM4	ENST00000367182.3:c.-35-36T>C		NA	NA	NA	5.036
chr1	204499880	A	T	synonymous_variant	LOW	MDM4	ENST00000367182.3:c.222A>T	ENSP00000356150.3:p.Val74%3D	NA	0.00666326	NA	2.168
chr1	204499920	C	T	stop_gained	HIGH	MDM4	ENST00000367182.3:c.262C>T	ENSP00000356150.3:p.Gln88Ter	NA	0	NA	37
chr1	204501383	C	T	intron_variant	MODIFIER	MDM4	ENST00000367182.3:c.343+9C>T		NA	NA	NA	14.89
chr1	204507400	C	T	missense_variant	MODERATE	MDM4	ENST00000367182.3:c.475C>T	ENSP00000356150.3:p.Pro159Ser	0.5	0	NA	9.993
chr1	204507428	C	T	missense_variant	MODERATE	MDM4	ENST00000367182.3:c.503C>T	ENSP00000356150.3:p.Ser168Phe	0.7	0	NA	17.59
chr1	204507434	A	G	missense_variant&splice_region_variant	MODERATE	MDM4	ENST00000367182.3:c.509A>G	ENSP00000356150.3:p.Glu170Gly	0.65	0	NA	4.585
chr1	204512100	T	C	intron_variant	MODIFIER	MDM4	ENST00000367182.3:c.672+28T>C		NA	NA	NA	4.01
chr1	204512119	G	A	intron_variant	MODIFIER	MDM4	ENST00000367182.3:c.672+47G>A		NA	NA	NA	15.02
chr1	204513606	C	T	intron_variant	MODIFIER	MDM4	ENST00000367182.3:c.673-57C>T		NA	NA	NA	6.936
chr1	204513771	G	A	missense_variant	MODERATE	MDM4	ENST00000367182.3:c.781G>A	ENSP00000356150.3:p.Glu261Lys	0.7	0	NA	22.9
chr1	204513822	G	A	intron_variant	MODIFIER	MDM4	ENST00000367182.3:c.822+10G>A		NA	NA	NA	11.73
chr1	204515859	C	CT	intron_variant	MODIFIER	MDM4	ENST00000367182.3:c.823-63dup		NA	NA	NA	NA
chr1	204515863	C	T	intron_variant	MODIFIER	MDM4	ENST00000367182.3:c.823-62C>T		NA	NA	NA	6.705
chr1	204516025	A	G	intron_variant	MODIFIER	MDM4	ENST00000367182.3:c.903+20A>G		NA	NA	NA	5.482
chr1	204518370	G	A	missense_variant	MODERATE	MDM4	ENST00000367182.3:c.1033G>A	ENSP00000356150.3:p.Asp345Asn	0.9	0	NA	16.22
chr1	204518576	G	A	synonymous_variant	LOW	MDM4	ENST00000367182.3:c.1239G>A	ENSP00000356150.3:p.Gln413%3D	NA	0	NA	3.478
chr1	204518777	G	A	synonymous_variant	LOW	MDM4	ENST00000367182.3:c.1440G>A	ENSP00000356150.3:p.Glu480%3D	NA	0	NA	6.017
chr1	204518842	C	A	3_prime_UTR_variant	MODIFIER	MDM4	ENST00000367182.3:c.*32C>A		NA	NA	NA	3.16
chr1	206646578	G	A	missense_variant	MODERATE	IKBKE	ENST00000367120.3:c.8G>A	ENSP00000356087.3:p.Ser3Asn	0.65	0	NA	24.5
chr1	206647718	C	T	synonymous_variant	LOW	IKBKE	ENST00000367120.3:c.132C>T	ENSP00000356087.3:p.Ser44%3D	NA	0	NA	10.93
chr1	206647742	A	G	synonymous_variant	LOW	IKBKE	ENST00000367120.3:c.156A>G	ENSP00000356087.3:p.Gln52%3D	NA	0.998624	NA	4.379
chr1	206647787	T	C	synonymous_variant	LOW	IKBKE	ENST00000367120.3:c.201T>C	ENSP00000356087.3:p.Ile67%3D	NA	0.8591	NA	1.271
chr1	206648378	G	A	intron_variant	MODIFIER	IKBKE	ENST00000367120.3:c.358+41G>A		NA	NA	NA	6.643
chr1	206650040	G	A	missense_variant	MODERATE	IKBKE	ENST00000367120.3:c.560G>A	ENSP00000356087.3:p.Arg187Gln	0.3	0.00148078	0.00132594	25.7
chr1	206650065	A	G	synonymous_variant	LOW	IKBKE	ENST00000367120.3:c.585A>G	ENSP00000356087.3:p.Gln195%3D	NA	0.0444672	NA	0.545
chr1	206651107	G	A	synonymous_variant	LOW	IKBKE	ENST00000367120.3:c.717G>A	ENSP00000356087.3:p.Thr239%3D	NA	0.324845	NA	5.092
chr1	206651143	G	A	synonymous_variant	LOW	IKBKE	ENST00000367120.3:c.753G>A	ENSP00000356087.3:p.Arg251%3D	NA	0.0416667	NA	4.665
chr1	206653451	G	A	stop_gained	HIGH	IKBKE	ENST00000367120.3:c.1335G>A	ENSP00000356087.3:p.Trp445Ter	NA	0	NA	37
chr1	206658472	G	A	intron_variant	MODIFIER	IKBKE	ENST00000367120.3:c.1504-59G>A		NA	NA	NA	8.754
chr1	206658569	G	A	synonymous_variant	LOW	IKBKE	ENST00000367120.3:c.1542G>A	ENSP00000356087.3:p.Thr514%3D	NA	0.0051663	NA	13.43
chr1	206666428	G	A	synonymous_variant	LOW	IKBKE	ENST00000367120.3:c.1908G>A	ENSP00000356087.3:p.Gln636%3D	NA	0	NA	2.371
chr1	206666601	C	T	splice_region_variant&synonymous_variant	LOW	IKBKE	ENST00000367120.3:c.1935C>T	ENSP00000356087.3:p.Leu645%3D	NA	0.000123811	NA	10.44
chr1	206666665	C	T	missense_variant	MODERATE	IKBKE	ENST00000367120.3:c.1999C>T	ENSP00000356087.3:p.Pro667Ser	0.65	0	NA	6.388
chr1	206669465	C	T	missense_variant	MODERATE	IKBKE	ENST00000367120.3:c.2138C>T	ENSP00000356087.3:p.Pro713Leu	0.75	0.192992	0.199586	16.67
chr1	220702151	G	A	5_prime_UTR_variant	MODIFIER	MARK1	ENST00000366917.4:c.-14G>A		NA	NA	NA	19.74
chr1	220752697	A	G	missense_variant&splice_region_variant	MODERATE	MARK1	ENST00000366917.4:c.53A>G	ENSP00000355884.4:p.His18Arg	0.55	8.32e-06	4.06845e-06	18.41
chr1	220752769	G	A	missense_variant	MODERATE	MARK1	ENST00000366917.4:c.125G>A	ENSP00000355884.4:p.Arg42Gln	0.55	8.24e-06	NA	26.2
chr1	220752874	C	T	missense_variant	MODERATE	MARK1	ENST00000366917.4:c.230C>T	ENSP00000355884.4:p.Ala77Val	0.05	0	NA	33
chr1	220777409	G	A	missense_variant&splice_region_variant	MODERATE	MARK1	ENST00000366917.4:c.425G>A	ENSP00000355884.4:p.Gly142Asp	0.05	0	NA	29.6
chr1	220789236	C	T	intron_variant	MODIFIER	MARK1	ENST00000366917.4:c.496-45C>T		NA	NA	NA	0.599
chr1	220791704	G	A	missense_variant	MODERATE	MARK1	ENST00000366917.4:c.605G>A	ENSP00000355884.4:p.Gly202Asp	0.05	0	NA	30
chr1	220791722	C	T	missense_variant	MODERATE	MARK1	ENST00000366917.4:c.623C>T	ENSP00000355884.4:p.Thr208Ile	0.2	0	NA	31
chr1	220791729	G	T	synonymous_variant	LOW	MARK1	ENST00000366917.4:c.630G>T	ENSP00000355884.4:p.Gly210%3D	NA	0.0198518	NA	7.55
chr1	220804376	G	A	splice_acceptor_variant	HIGH	MARK1	ENST00000366917.4:c.910-1G>A		NA	0	NA	25.4
chr1	220804446	G	A	missense_variant	MODERATE	MARK1	ENST00000366917.4:c.979G>A	ENSP00000355884.4:p.Asp327Asn	0.65	8.31e-06	1.2216e-05	23.2
chr1	220804451	G	A	synonymous_variant	LOW	MARK1	ENST00000366917.4:c.984G>A	ENSP00000355884.4:p.Pro328%3D	NA	0.020382	NA	14.03
chr1	220808679	T	A	intron_variant	MODIFIER	MARK1	ENST00000366917.4:c.1123-39T>A		NA	NA	NA	8.268
chr1	220809086	G	A	intron_variant	MODIFIER	MARK1	ENST00000366917.4:c.1277-89G>A		NA	NA	NA	2.886
chr1	220809166	A	G	intron_variant	MODIFIER	MARK1	ENST00000366917.4:c.1277-9A>G		NA	NA	NA	0.053
chr1	220823951	T	A	intron_variant	MODIFIER	MARK1	ENST00000366917.4:c.1471-11T>A		NA	NA	NA	1.282
chr1	220824034	G	A	missense_variant	MODERATE	MARK1	ENST00000366917.4:c.1543G>A	ENSP00000355884.4:p.Val515Ile	0.7	3.29e-05	2.43948e-05	0.186
chr1	220824057	C	T	synonymous_variant	LOW	MARK1	ENST00000366917.4:c.1566C>T	ENSP00000355884.4:p.Asp522%3D	NA	0	NA	14.64
chr1	220825523	A	G	intron_variant	MODIFIER	MARK1	ENST00000366917.4:c.1736+31A>G		NA	NA	NA	1.22
chr1	220825543	T	C	intron_variant	MODIFIER	MARK1	ENST00000366917.4:c.1736+51T>C		NA	NA	NA	13.1
chr1	220831146	G	A	missense_variant	MODERATE	MARK1	ENST00000366917.4:c.2003G>A	ENSP00000355884.4:p.Gly668Asp	0.55	0	NA	24.2
chr1	220831181	G	A	splice_region_variant&intron_variant	LOW	MARK1	ENST00000366917.4:c.2033+5G>A		NA	NA	NA	19.1
chr1	220835162	C	T	missense_variant	MODERATE	MARK1	ENST00000366917.4:c.2042C>T	ENSP00000355884.4:p.Ser681Leu	0.7	0	NA	24.4
chr1	220835164	G	A	missense_variant	MODERATE	MARK1	ENST00000366917.4:c.2044G>A	ENSP00000355884.4:p.Gly682Arg	0.35	0	NA	23.8
chr1	220835188	G	A	missense_variant	MODERATE	MARK1	ENST00000366917.4:c.2068G>A	ENSP00000355884.4:p.Glu690Lys	0.65	0	NA	23.3
chr1	220835220	G	A	synonymous_variant	LOW	MARK1	ENST00000366917.4:c.2100G>A	ENSP00000355884.4:p.Leu700%3D	NA	0	NA	12.82
chr1	220835374	C	T	missense_variant	MODERATE	MARK1	ENST00000366917.4:c.2254C>T	ENSP00000355884.4:p.Leu752Phe	0.7	3.3e-05	2.0315e-05	24.3
chr1	220835403	G	A	synonymous_variant	LOW	MARK1	ENST00000366917.4:c.2283G>A	ENSP00000355884.4:p.Lys761%3D	NA	0	NA	7.917
chr1	226549130	C	T	3_prime_UTR_variant	MODIFIER	PARP1	ENST00000366794.5:c.*31G>A		NA	NA	NA	6.441
chr1	226549167	C	T	synonymous_variant	LOW	PARP1	ENST00000366794.5:c.3039G>A	ENSP00000355759.5:p.Leu1013%3D	NA	0	NA	17.78
chr1	226549717	C	T	synonymous_variant	LOW	PARP1	ENST00000366794.5:c.2916G>A	ENSP00000355759.5:p.Gly972%3D	NA	8.25e-06	NA	19.24
chr1	226549731	C	T	missense_variant	MODERATE	PARP1	ENST00000366794.5:c.2902G>A	ENSP00000355759.5:p.Asp968Asn	0.85	0	NA	24.4
chr1	226549769	G	A	missense_variant	MODERATE	PARP1	ENST00000366794.5:c.2864C>T	ENSP00000355759.5:p.Thr955Ile	0.75	0	NA	23.5
chr1	226553592	G	A	intron_variant	MODIFIER	PARP1	ENST00000366794.5:c.2505+63C>T		NA	NA	NA	14.28
chr1	226553625	G	A	intron_variant	MODIFIER	PARP1	ENST00000366794.5:c.2505+30C>T		NA	NA	NA	8.233
chr1	226553657	C	T	missense_variant&splice_region_variant	MODERATE	PARP1	ENST00000366794.5:c.2503G>A	ENSP00000355759.5:p.Asp835Asn	0.9	0	4.06124e-06	23.9
chr1	226555289	G	A	synonymous_variant	LOW	PARP1	ENST00000366794.5:c.2298C>T	ENSP00000355759.5:p.Asp766%3D	NA	0	NA	11.3
chr1	226555302	A	G	missense_variant	MODERATE	PARP1	ENST00000366794.5:c.2285T>C	ENSP00000355759.5:p.Val762Ala	0.25	0.201779	0.21267	32
chr1	226558101	G	A	intron_variant	MODIFIER	PARP1	ENST00000366794.5:c.2154+34C>T		NA	NA	NA	5.642
chr1	226562009	G	A	missense_variant	MODERATE	PARP1	ENST00000366794.5:c.1988C>T	ENSP00000355759.5:p.Ser663Phe	0.65	0	NA	33
chr1	226566913	G	A	synonymous_variant	LOW	PARP1	ENST00000366794.5:c.1675C>T	ENSP00000355759.5:p.Leu559%3D	NA	0	NA	13.41
chr1	226566949	C	T	missense_variant	MODERATE	PARP1	ENST00000366794.5:c.1639G>A	ENSP00000355759.5:p.Glu547Lys	0.6	0	NA	24.6
chr1	226566952	G	A	synonymous_variant	LOW	PARP1	ENST00000366794.5:c.1636C>T	ENSP00000355759.5:p.Leu546%3D	NA	0	NA	13.36
chr1	226566953	G	A	synonymous_variant	LOW	PARP1	ENST00000366794.5:c.1635C>T	ENSP00000355759.5:p.Val545%3D	NA	0	NA	14.77
chr1	226566955	C	T	missense_variant	MODERATE	PARP1	ENST00000366794.5:c.1633G>A	ENSP00000355759.5:p.Val545Ile	0.8	0	NA	23.5
chr1	226567008	C	G	intron_variant	MODIFIER	PARP1	ENST00000366794.5:c.1613-33G>C		NA	NA	NA	6.616
chr1	226567349	G	A	splice_region_variant&intron_variant	LOW	PARP1	ENST00000366794.5:c.1544-7C>T		NA	NA	NA	1.307
chr1	226567630	C	T	synonymous_variant	LOW	PARP1	ENST00000366794.5:c.1536G>A	ENSP00000355759.5:p.Lys512%3D	NA	0	NA	12.76
chr1	226567711	C	T	synonymous_variant	LOW	PARP1	ENST00000366794.5:c.1455G>A	ENSP00000355759.5:p.Val485%3D	NA	5.77e-05	NA	14.7
chr1	226570839	G	GC	frameshift_variant	HIGH	PARP1	ENST00000366794.5:c.1056_1057insG	ENSP00000355759.5:p.Gln353AlafsTer36	NA	0	NA	35
chr1	226570840	T	C	synonymous_variant	LOW	PARP1	ENST00000366794.5:c.1056A>G	ENSP00000355759.5:p.Lys352%3D	NA	0.793853	NA	1.957
chr1	226570841	T	C	missense_variant	MODERATE	PARP1	ENST00000366794.5:c.1055A>G	ENSP00000355759.5:p.Lys352Arg	0.85	0	NA	11.78
chr1	226573212	G	A	missense_variant	MODERATE	PARP1	ENST00000366794.5:c.1004C>T	ENSP00000355759.5:p.Thr335Ile	0.6	0	NA	13.06
chr1	226573297	C	T	missense_variant	MODERATE	PARP1	ENST00000366794.5:c.919G>A	ENSP00000355759.5:p.Asp307Asn	0.65	1.65e-05	8.12143e-06	23
chr1	226573364	A	G	synonymous_variant	LOW	PARP1	ENST00000366794.5:c.852T>C	ENSP00000355759.5:p.Ala284%3D	NA	0.422802	NA	2.254
chr1	226574035	C	T	missense_variant	MODERATE	PARP1	ENST00000366794.5:c.826G>A	ENSP00000355759.5:p.Glu276Lys	0.6	0	NA	24.6
chr1	226578047	G	T	intron_variant	MODIFIER	PARP1	ENST00000366794.5:c.617+64C>A		NA	NA	NA	2.567
chr1	226578099	T	C	intron_variant	MODIFIER	PARP1	ENST00000366794.5:c.617+12A>G		NA	NA	NA	0.493
chr1	226580021	G	T	splice_region_variant&intron_variant	LOW	PARP1	ENST00000366794.5:c.287-6C>A		NA	NA	NA	11.64
chr1	226589958	G	A	synonymous_variant	LOW	PARP1	ENST00000366794.5:c.243C>T	ENSP00000355759.5:p.Asp81%3D	NA	0.208543	NA	11.04
chr1	226595647	C	G	5_prime_UTR_variant	MODIFIER	PARP1	ENST00000366794.5:c.-17G>C		NA	NA	NA	9.385
chr1	236966804	G	A	missense_variant	MODERATE	MTR	ENST00000366577.5:c.111G>A	ENSP00000355536.5:p.Met37Ile	0.3	0	NA	30
chr1	236969462	G	T	missense_variant	MODERATE	MTR	ENST00000366577.5:c.268G>T	ENSP00000355536.5:p.Ala90Ser	0.05	0	NA	25.9
chr1	236969513	G	A	missense_variant	MODERATE	MTR	ENST00000366577.5:c.319G>A	ENSP00000355536.5:p.Asp107Asn	0.1	0	NA	33
chr1	236971998	C	T	splice_region_variant&intron_variant	LOW	MTR	ENST00000366577.5:c.340-6C>T		NA	NA	NA	7.271
chr1	236978922	C	T	stop_gained	HIGH	MTR	ENST00000366577.5:c.628C>T	ENSP00000355536.5:p.Gln210Ter	NA	8.24e-06	4.06461e-06	38
chr1	236978992	T	TTCTG	intron_variant	MODIFIER	MTR	ENST00000366577.5:c.669+32_669+33insGTCT		NA	NA	NA	2.332
chr1	236979763	C	T	synonymous_variant	LOW	MTR	ENST00000366577.5:c.684C>T	ENSP00000355536.5:p.Ile228%3D	NA	0	NA	16.76
chr1	236979821	G	A	missense_variant	MODERATE	MTR	ENST00000366577.5:c.742G>A	ENSP00000355536.5:p.Val248Met	0.45	0.000955787	0.000836813	9.972
chr1	236988593	A	AT	intron_variant	MODIFIER	MTR	ENST00000366577.5:c.866-40dup		NA	NA	NA	1.205
chr1	236990141	G	A	missense_variant	MODERATE	MTR	ENST00000366577.5:c.940G>A	ENSP00000355536.5:p.Asp314Asn	0.75	0.0190898	0.0186735	22.6
chr1	236992551	G	A	missense_variant	MODERATE	MTR	ENST00000366577.5:c.1058G>A	ENSP00000355536.5:p.Gly353Glu	0.6	0	NA	12.51
chr1	236995258	C	T	splice_region_variant&intron_variant	LOW	MTR	ENST00000366577.5:c.1076-8C>T		NA	NA	NA	16.98
chr1	236998829	C	T	intron_variant	MODIFIER	MTR	ENST00000366577.5:c.1189-18C>T		NA	NA	NA	6.386
chr1	236998903	C	T	synonymous_variant	LOW	MTR	ENST00000366577.5:c.1245C>T	ENSP00000355536.5:p.Val415%3D	NA	0	NA	15.09
chr1	237001858	G	A	missense_variant	MODERATE	MTR	ENST00000366577.5:c.1474G>A	ENSP00000355536.5:p.Gly492Arg	0.05	0	NA	28.6
chr1	237013551	T	A	intron_variant	MODIFIER	MTR	ENST00000366577.5:c.1516-93T>A		NA	NA	NA	11.4
chr1	237013551	T	C	intron_variant	MODIFIER	MTR	ENST00000366577.5:c.1516-93T>C		NA	NA	NA	9.609
chr1	237013552	AT	A	intron_variant	MODIFIER	MTR	ENST00000366577.5:c.1516-88del		NA	NA	NA	10.15
chr1	237013553	T	A	intron_variant	MODIFIER	MTR	ENST00000366577.5:c.1516-91T>A		NA	NA	NA	10.8
chr1	237013673	G	A	synonymous_variant	LOW	MTR	ENST00000366577.5:c.1545G>A	ENSP00000355536.5:p.Val515%3D	NA	0	NA	0.778
chr1	237015882	G	A	missense_variant	MODERATE	MTR	ENST00000366577.5:c.1757G>A	ENSP00000355536.5:p.Gly586Glu	0.65	0	NA	24.3
chr1	237016224	C	T	intron_variant	MODIFIER	MTR	ENST00000366577.5:c.1813-24C>T		NA	NA	NA	11.35
chr1	237016249	C	T	missense_variant&splice_region_variant	MODERATE	MTR	ENST00000366577.5:c.1814C>T	ENSP00000355536.5:p.Ser605Phe	0.75	0	NA	22.6
chr1	237023140	G	A	missense_variant	MODERATE	MTR	ENST00000366577.5:c.1961G>A	ENSP00000355536.5:p.Gly654Asp	0.65	0	NA	11.33
chr1	237025544	G	A	synonymous_variant	LOW	MTR	ENST00000366577.5:c.2205G>A	ENSP00000355536.5:p.Lys735%3D	NA	0	NA	14.79
chr1	237025585	C	T	missense_variant	MODERATE	MTR	ENST00000366577.5:c.2246C>T	ENSP00000355536.5:p.Pro749Leu	0.25	8.24e-06	4.06346e-06	33
chr1	237025593	G	A	missense_variant	MODERATE	MTR	ENST00000366577.5:c.2254G>A	ENSP00000355536.5:p.Glu752Lys	0.05	0	NA	26.3
chr1	237025608	G	A	missense_variant	MODERATE	MTR	ENST00000366577.5:c.2269G>A	ENSP00000355536.5:p.Glu757Lys	0.7	0	NA	22.7
chr1	237025638	G	A	missense_variant	MODERATE	MTR	ENST00000366577.5:c.2299G>A	ENSP00000355536.5:p.Glu767Lys	0.45	0	NA	22.4
chr1	237037098	C	T	missense_variant	MODERATE	MTR	ENST00000366577.5:c.2431C>T	ENSP00000355536.5:p.Pro811Ser	0.1	0	NA	26.1
chr1	237038008	T	A	intron_variant	MODIFIER	MTR	ENST00000366577.5:c.2474-18T>A		NA	NA	NA	1.938
chr1	237038012	A	T	intron_variant	MODIFIER	MTR	ENST00000366577.5:c.2474-14A>T		NA	NA	NA	0.011
chr1	237038120	G	A	synonymous_variant	LOW	MTR	ENST00000366577.5:c.2568G>A	ENSP00000355536.5:p.Leu856%3D	NA	0	NA	11.15
chr1	237038137	C	T	missense_variant	MODERATE	MTR	ENST00000366577.5:c.2585C>T	ENSP00000355536.5:p.Thr862Ile	0.05	0	NA	27.8
chr1	237048500	A	G	missense_variant	MODERATE	MTR	ENST00000366577.5:c.2756A>G	ENSP00000355536.5:p.Asp919Gly	0.25	0.209078	0.203286	23.5
chr1	237048510	G	A	synonymous_variant	LOW	MTR	ENST00000366577.5:c.2766G>A	ENSP00000355536.5:p.Glu922%3D	NA	0	NA	11.18
chr1	237048562	G	A	intron_variant	MODIFIER	MTR	ENST00000366577.5:c.2775+43G>A		NA	NA	NA	0.386
chr1	237054569	A	G	synonymous_variant	LOW	MTR	ENST00000366577.5:c.3144A>G	ENSP00000355536.5:p.Ala1048%3D	NA	0.383306	NA	0.626
chr1	237057608	G	A	intron_variant	MODIFIER	MTR	ENST00000366577.5:c.3205-49G>A		NA	NA	NA	4.612
chr1	237057716	C	T	synonymous_variant	LOW	MTR	ENST00000366577.5:c.3264C>T	ENSP00000355536.5:p.Pro1088%3D	NA	0	NA	3.977
chr1	237057858	G	A	splice_donor_variant	HIGH	MTR	ENST00000366577.5:c.3405+1G>A		NA	0	NA	25.6
chr1	237057882	G	A	intron_variant	MODIFIER	MTR	ENST00000366577.5:c.3405+25G>A		NA	NA	NA	8.09
chr1	237058744	C	A	synonymous_variant	LOW	MTR	ENST00000366577.5:c.3492C>A	ENSP00000355536.5:p.Arg1164%3D	NA	0.43297	NA	17.79
chr1	237058828	C	T	synonymous_variant	LOW	MTR	ENST00000366577.5:c.3576C>T	ENSP00000355536.5:p.Leu1192%3D	NA	0.619271	NA	12.77
chr1	237060382	C	T	synonymous_variant	LOW	MTR	ENST00000366577.5:c.3675C>T	ENSP00000355536.5:p.Ser1225%3D	NA	0	NA	13.49
chr1	237060418	G	A	splice_region_variant&synonymous_variant	LOW	MTR	ENST00000366577.5:c.3711G>A	ENSP00000355536.5:p.Gln1237%3D	NA	0	NA	13.31
chr1	237060850	T	C	splice_region_variant&intron_variant	LOW	MTR	ENST00000366577.5:c.3712-8T>C		NA	NA	NA	11.26
chr1	237060943	A	T	stop_lost	HIGH	MTR	ENST00000366577.5:c.3797A>T	ENSP00000355536.5:p.Ter1266LeuextTer11	NA	0	NA	23
chr1	237060955	T	C	3_prime_UTR_variant	MODIFIER	MTR	ENST00000366577.5:c.*11T>C		NA	NA	NA	12.45
chr1	241661089	A	T	3_prime_UTR_variant	MODIFIER	FH	ENST00000366560.3:c.*39T>A		NA	NA	NA	1.058
chr1	241665795	G	A	missense_variant	MODERATE	FH	ENST00000366560.3:c.1184C>T	ENSP00000355518.3:p.Thr395Ile	0.65	0	NA	27.3
chr1	241665855	G	A	missense_variant	MODERATE	FH	ENST00000366560.3:c.1124C>T	ENSP00000355518.3:p.Thr375Ile	0.55	0	NA	33
chr1	241667456	C	T	missense_variant	MODERATE	FH	ENST00000366560.3:c.994G>A	ENSP00000355518.3:p.Ala332Thr	0.55	0	1.21932e-05	34
chr1	241667523	C	T	synonymous_variant	LOW	FH	ENST00000366560.3:c.927G>A	ENSP00000355518.3:p.Pro309%3D	NA	0.034893	NA	17.55
chr1	241669246	G	A	intron_variant	MODIFIER	FH	ENST00000366560.3:c.904+57C>T		NA	NA	NA	2.978
chr1	241672007	G	A	stop_gained	HIGH	FH	ENST00000366560.3:c.634C>T	ENSP00000355518.3:p.Gln212Ter	NA	0	NA	40
chr1	241672020	C	T	synonymous_variant	LOW	FH	ENST00000366560.3:c.621G>A	ENSP00000355518.3:p.Leu207%3D	NA	0	NA	16.64
chr1	241672072	G	A	missense_variant	MODERATE	FH	ENST00000366560.3:c.569C>T	ENSP00000355518.3:p.Thr190Ile	0.55	0	NA	30
chr1	241672088	G	A	splice_region_variant&intron_variant	LOW	FH	ENST00000366560.3:c.556-3C>T		NA	NA	NA	16.31
chr1	241675348	G	A	synonymous_variant	LOW	FH	ENST00000366560.3:c.474C>T	ENSP00000355518.3:p.Ser158%3D	NA	0	NA	10.48
chr1	241675376	G	A	missense_variant	MODERATE	FH	ENST00000366560.3:c.446C>T	ENSP00000355518.3:p.Thr149Ile	0.55	0	NA	27.3
chr1	241675480	G	T	intron_variant	MODIFIER	FH	ENST00000366560.3:c.379-37C>A		NA	NA	NA	0.327
chr1	241676981	C	T	synonymous_variant	LOW	FH	ENST00000366560.3:c.300G>A	ENSP00000355518.3:p.Lys100%3D	NA	0	NA	14.48
chr1	241677035	T	A	intron_variant	MODIFIER	FH	ENST00000366560.3:c.268-22A>T		NA	NA	NA	8.468
chr1	241682985	G	A	missense_variant	MODERATE	FH	ENST00000366560.3:c.38C>T	ENSP00000355518.3:p.Pro13Leu	0.7	0	NA	12.6
chr1	243663022	G	A	intron_variant	MODIFIER	SDCCAG8	ENST00000366541.3:c.2113-36G>A		NA	NA	NA	19.12
chr1	243663159	G	A	3_prime_UTR_variant	MODIFIER	SDCCAG8	ENST00000366541.3:c.*72G>A		NA	NA	NA	22.3
chr1	243708886	G	A	missense_variant	MODERATE	AKT3	ENST00000366539.1:c.1177C>T	ENSP00000355497.1:p.Pro393Ser	0.25	0	NA	22.6
chr1	243716044	C	T	missense_variant	MODERATE	AKT3	ENST00000366539.1:c.1150G>A	ENSP00000355497.1:p.Asp384Asn	0.3	0	NA	28.3
chr1	243716045	C	T	synonymous_variant	LOW	AKT3	ENST00000366539.1:c.1149G>A	ENSP00000355497.1:p.Lys383%3D	NA	0	NA	14.66
chr1	243736204	T	A	intron_variant	MODIFIER	AKT3	ENST00000366539.1:c.819+24A>T		NA	NA	NA	14.49
chr1	243776944	G	A	intron_variant	MODIFIER	AKT3	ENST00000366539.1:c.696+29C>T		NA	NA	NA	13.27
chr1	243776970	C	T	splice_region_variant&intron_variant	LOW	AKT3	ENST00000366539.1:c.696+3G>A		NA	NA	NA	15.69
chr1	243777066	G	A	intron_variant	MODIFIER	AKT3	ENST00000366539.1:c.628-25C>T		NA	NA	NA	15.64
chr1	243800895	C	T	intron_variant	MODIFIER	AKT3	ENST00000366539.1:c.561+18G>A		NA	NA	NA	2.989
chr1	243800977	C	T	missense_variant	MODERATE	AKT3	ENST00000366539.1:c.497G>A	ENSP00000355497.1:p.Arg166Gln	0.45	0	NA	24.3
chr1	243809284	C	T	missense_variant	MODERATE	AKT3	ENST00000366539.1:c.340G>A	ENSP00000355497.1:p.Glu114Lys	0.65	0	NA	23.9
chr1	243809305	C	T	missense_variant	MODERATE	AKT3	ENST00000366539.1:c.319G>A	ENSP00000355497.1:p.Asp107Asn	0.7	0	NA	24.5
chr1	243828266	T	C	intron_variant	MODIFIER	AKT3	ENST00000366539.1:c.173-81A>G		NA	NA	NA	2.552
chr1	243858932	C	T	missense_variant	MODERATE	AKT3	ENST00000366539.1:c.133G>A	ENSP00000355497.1:p.Val45Met	0.65	0	NA	21.8
chr1	244006396	C	T	intron_variant	MODIFIER	AKT3	ENST00000366539.1:c.46+31G>A		NA	NA	NA	7.445
chr1	244006414	G	A	intron_variant	MODIFIER	AKT3	ENST00000366539.1:c.46+13C>T		NA	NA	NA	9.173
chr1	244006415	C	T	intron_variant	MODIFIER	AKT3	ENST00000366539.1:c.46+12G>A		NA	NA	NA	9.23
chr1	244006427	C	T	missense_variant&splice_region_variant	MODERATE	AKT3	ENST00000366539.1:c.46G>A	ENSP00000355497.1:p.Gly16Arg	0.45	0	NA	28.6
chr1	244006466	C	T	missense_variant	MODERATE	AKT3	ENST00000366539.1:c.7G>A	ENSP00000355497.1:p.Asp3Asn	0.75	0	NA	22.1
chr1	244006483	C	T	5_prime_UTR_variant	MODIFIER	AKT3	ENST00000366539.1:c.-11G>A		NA	NA	NA	11.6
chr1	2488153	A	G	missense_variant	MODERATE	TNFRSF14	ENST00000355716.4:c.50A>G	ENSP00000347948.4:p.Lys17Arg	0.75	0.544314	0.512886	1.198
chr1	2489183	C	T	synonymous_variant	LOW	TNFRSF14	ENST00000355716.4:c.88C>T	ENSP00000347948.4:p.Leu30%3D	NA	0	NA	5.884
chr1	2489200	C	T	synonymous_variant	LOW	TNFRSF14	ENST00000355716.4:c.105C>T	ENSP00000347948.4:p.Tyr35%3D	NA	0.0127848	NA	6.142
chr1	2489221	C	T	synonymous_variant	LOW	TNFRSF14	ENST00000355716.4:c.126C>T	ENSP00000347948.4:p.Cys42%3D	NA	0	NA	5.838
chr1	2489259	C	T	missense_variant	MODERATE	TNFRSF14	ENST00000355716.4:c.164C>T	ENSP00000347948.4:p.Pro55Leu	0.7	0	NA	25.1
chr1	2491305	C	T	synonymous_variant	LOW	TNFRSF14	ENST00000355716.4:c.348C>T	ENSP00000347948.4:p.Asn116%3D	NA	0.0161813	NA	9.056
chr1	2491306	G	A	missense_variant	MODERATE	TNFRSF14	ENST00000355716.4:c.349G>A	ENSP00000347948.4:p.Ala117Thr	0.65	0.0158875	0.0105701	0.03
chr1	2491410	G	A	synonymous_variant	LOW	TNFRSF14	ENST00000355716.4:c.453G>A	ENSP00000347948.4:p.Gln151%3D	NA	0	NA	0.579
chr1	2493087	C	A	intron_variant	MODIFIER	TNFRSF14	ENST00000355716.4:c.552-25C>A		NA	NA	NA	3.722
chr1	2493260	C	T	splice_region_variant&intron_variant	LOW	TNFRSF14	ENST00000355716.4:c.694+6C>T		NA	NA	NA	8.726
chr1	2494330	G	A	missense_variant	MODERATE	TNFRSF14	ENST00000355716.4:c.721G>A	ENSP00000347948.4:p.Val241Ile	0.8	0.12953	0.127842	0.01
chr1	2494367	C	T	intron_variant	MODIFIER	TNFRSF14	ENST00000355716.4:c.726+32C>T		NA	NA	NA	2.022
chr1	2494730	C	T	3_prime_UTR_variant	MODIFIER	TNFRSF14	ENST00000355716.4:c.*18C>T		NA	NA	NA	4.982
chr1	2494739	G	A	3_prime_UTR_variant	MODIFIER	TNFRSF14	ENST00000355716.4:c.*27G>A		NA	NA	NA	3.803
chr1	27023075	C	T	missense_variant	MODERATE	ARID1A	ENST00000324856.7:c.181C>T	ENSP00000320485.7:p.Pro61Ser	0.6	0	NA	13.21
chr1	27023713	C	G	synonymous_variant	LOW	ARID1A	ENST00000324856.7:c.819C>G	ENSP00000320485.7:p.Ala273%3D	NA	0	NA	6.211
chr1	27023890	G	A	missense_variant	MODERATE	ARID1A	ENST00000324856.7:c.996G>A	ENSP00000320485.7:p.Met332Ile	0.8	0	NA	9.959
chr1	27023935	G	C	synonymous_variant	LOW	ARID1A	ENST00000324856.7:c.1041G>C	ENSP00000320485.7:p.Ala347%3D	NA	0	NA	4.518
chr1	27023974	G	A	synonymous_variant	LOW	ARID1A	ENST00000324856.7:c.1080G>A	ENSP00000320485.7:p.Ala360%3D	NA	0	NA	8.69
chr1	27056312	C	T	synonymous_variant	LOW	ARID1A	ENST00000324856.7:c.1308C>T	ENSP00000320485.7:p.Gly436%3D	NA	0	NA	13.01
chr1	27057621	A	C	intron_variant	MODIFIER	ARID1A	ENST00000324856.7:c.1351-22A>C		NA	NA	NA	3.223
chr1	27057658	C	T	stop_gained	HIGH	ARID1A	ENST00000324856.7:c.1366C>T	ENSP00000320485.7:p.Gln456Ter	NA	0	NA	38
chr1	27057690	C	T	synonymous_variant	LOW	ARID1A	ENST00000324856.7:c.1398C>T	ENSP00000320485.7:p.Gly466%3D	NA	0	NA	13.08
chr1	27057726	TCAG	T	inframe_deletion	MODERATE	ARID1A	ENST00000324856.7:c.1445_1447del	ENSP00000320485.7:p.Gln482del	NA	8.24e-06	NA	NA
chr1	27059250	C	T	synonymous_variant	LOW	ARID1A	ENST00000324856.7:c.1887C>T	ENSP00000320485.7:p.Asn629%3D	NA	0	NA	11.97
chr1	27059277	C	T	synonymous_variant	LOW	ARID1A	ENST00000324856.7:c.1914C>T	ENSP00000320485.7:p.Ser638%3D	NA	0	NA	13.27
chr1	27087365	G	A	missense_variant	MODERATE	ARID1A	ENST00000324856.7:c.1939G>A	ENSP00000320485.7:p.Asp647Asn	0.25	0	4.06901e-06	23.2
chr1	27088599	C	T	intron_variant	MODIFIER	ARID1A	ENST00000324856.7:c.2252-44C>T		NA	NA	NA	14.1
chr1	27088650	G	A	missense_variant	MODERATE	ARID1A	ENST00000324856.7:c.2259G>A	ENSP00000320485.7:p.Met753Ile	0.65	0	NA	21.9
chr1	27088670	C	T	missense_variant	MODERATE	ARID1A	ENST00000324856.7:c.2279C>T	ENSP00000320485.7:p.Pro760Leu	0.45	0	NA	23.6
chr1	27089446	G	C	intron_variant	MODIFIER	ARID1A	ENST00000324856.7:c.2420-18G>C		NA	NA	NA	4.839
chr1	27089627	C	T	synonymous_variant	LOW	ARID1A	ENST00000324856.7:c.2583C>T	ENSP00000320485.7:p.Ala861%3D	NA	8.26e-06	NA	14.15
chr1	27092658	C	T	intron_variant	MODIFIER	ARID1A	ENST00000324856.7:c.2733-54C>T		NA	NA	NA	9.852
chr1	27092967	G	A	synonymous_variant	LOW	ARID1A	ENST00000324856.7:c.2898G>A	ENSP00000320485.7:p.Glu966%3D	NA	0	NA	9.944
chr1	27093034	C	T	missense_variant	MODERATE	ARID1A	ENST00000324856.7:c.2965C>T	ENSP00000320485.7:p.Pro989Ser	0.7	2.06e-05	4.11167e-06	22.8
chr1	27093095	C	T	intron_variant	MODIFIER	ARID1A	ENST00000324856.7:c.2988+38C>T		NA	NA	NA	3.793
chr1	27094288	G	A	missense_variant	MODERATE	ARID1A	ENST00000324856.7:c.2996G>A	ENSP00000320485.7:p.Ser999Asn	0.6	0	NA	21.7
chr1	27097681	C	T	synonymous_variant	LOW	ARID1A	ENST00000324856.7:c.3270C>T	ENSP00000320485.7:p.Ser1090%3D	NA	0	NA	11.87
chr1	27098988	C	T	splice_region_variant&intron_variant	LOW	ARID1A	ENST00000324856.7:c.3407-3C>T		NA	NA	NA	16.82
chr1	27099009	AG	A	frameshift_variant	HIGH	ARID1A	ENST00000324856.7:c.3429del	ENSP00000320485.7:p.Gln1145ArgfsTer16	NA	0	NA	NA
chr1	27099011	G	A	missense_variant	MODERATE	ARID1A	ENST00000324856.7:c.3427G>A	ENSP00000320485.7:p.Gly1143Arg	0.65	0	NA	22.3
chr1	27099080	G	A	missense_variant	MODERATE	ARID1A	ENST00000324856.7:c.3496G>A	ENSP00000320485.7:p.Ala1166Thr	0.55	0	NA	22.6
chr1	27099363	G	A	synonymous_variant	LOW	ARID1A	ENST00000324856.7:c.3600G>A	ENSP00000320485.7:p.Gln1200%3D	NA	0	NA	8.067
chr1	27099830	C	T	splice_region_variant&intron_variant	LOW	ARID1A	ENST00000324856.7:c.3716-7C>T		NA	NA	NA	6.67
chr1	27099948	G	A	missense_variant	MODERATE	ARID1A	ENST00000324856.7:c.3827G>A	ENSP00000320485.7:p.Arg1276Gln	0.15	8.34e-06	4.07681e-06	23
chr1	27100106	G	A	missense_variant	MODERATE	ARID1A	ENST00000324856.7:c.3902G>A	ENSP00000320485.7:p.Ser1301Asn	0.65	0	8.12262e-06	14.1
chr1	27101413	A	C	synonymous_variant	LOW	ARID1A	ENST00000324856.7:c.4695A>C	ENSP00000320485.7:p.Thr1565%3D	NA	0	NA	0.003
chr1	27101652	C	T	missense_variant	MODERATE	ARID1A	ENST00000324856.7:c.4934C>T	ENSP00000320485.7:p.Ser1645Phe	0.55	0	NA	24.3
chr1	27105754	G	A	missense_variant	MODERATE	ARID1A	ENST00000324856.7:c.5365G>A	ENSP00000320485.7:p.Ala1789Thr	0.65	0	NA	17.66
chr1	27105928	G	A	missense_variant	MODERATE	ARID1A	ENST00000324856.7:c.5539G>A	ENSP00000320485.7:p.Gly1847Ser	0.6	0	NA	23.5
chr1	27106222	C	T	missense_variant	MODERATE	ARID1A	ENST00000324856.7:c.5833C>T	ENSP00000320485.7:p.Pro1945Ser	0.45	0	NA	20.5
chr1	27106424	G	A	missense_variant	MODERATE	ARID1A	ENST00000324856.7:c.6035G>A	ENSP00000320485.7:p.Gly2012Asp	0.5	0	NA	24
chr1	27106469	C	T	missense_variant	MODERATE	ARID1A	ENST00000324856.7:c.6080C>T	ENSP00000320485.7:p.Ala2027Val	0.55	0	NA	24.3
chr1	27107050	C	A	missense_variant	MODERATE	ARID1A	ENST00000324856.7:c.6661C>A	ENSP00000320485.7:p.Pro2221Thr	0.75	8.24e-06	4.06395e-06	14.37
chr1	32739887	T	G	intron_variant	MODIFIER	LCK	ENST00000336890.5:c.-5-39T>G		0.7	0	NA	13.55
chr1	32739958	G	A	missense_variant	MODERATE	LCK	ENST00000336890.5:c.28G>A	ENSP00000337825.5:p.Glu10Lys	0.65	0	NA	21.8
chr1	32741226	G	A	missense_variant	MODERATE	LCK	ENST00000336890.5:c.434G>A	ENSP00000337825.5:p.Gly145Glu	0.65	0	NA	24.2
chr1	32741526	C	T	synonymous_variant	LOW	LCK	ENST00000336890.5:c.493C>T	ENSP00000337825.5:p.Leu165%3D	NA	0	NA	15.13
chr1	32741634	G	A	missense_variant	MODERATE	LCK	ENST00000336890.5:c.601G>A	ENSP00000337825.5:p.Gly201Ser	0.6	0.00101351	0.00109657	10.93
chr1	32741730	TC	GT	intron_variant	MODIFIER	LCK	ENST00000336890.5:c.631+66_631+67delinsGT		NA	NA	NA	NA
chr1	32741981	G	A	synonymous_variant	LOW	LCK	ENST00000336890.5:c.675G>A	ENSP00000337825.5:p.Gln225%3D	NA	8.39e-06	NA	8.91
chr1	32742227	G	A	synonymous_variant	LOW	LCK	ENST00000336890.5:c.804G>A	ENSP00000337825.5:p.Thr268%3D	NA	0	NA	13.17
chr1	32745321	C	T	synonymous_variant	LOW	LCK	ENST00000336890.5:c.1014C>T	ENSP00000337825.5:p.Ile338%3D	NA	0	NA	11.81
chr1	32745680	G	A	missense_variant&splice_region_variant	MODERATE	LCK	ENST00000336890.5:c.1196G>A	ENSP00000337825.5:p.Gly399Glu	0.05	0	4.06296e-06	25.6
chr1	32751151	G	A	missense_variant	MODERATE	LCK	ENST00000336890.5:c.1364G>A	ENSP00000337825.5:p.Arg455Gln	0.6	0	4.06075e-06	22.8
chr1	40363054	G	C	missense_variant	MODERATE	MYCL	ENST00000397332.2:c.1175C>G	ENSP00000380494.2:p.Thr392Ser	0.75	0.886457	0.884235	4.091
chr1	40363490	G	A	missense_variant	MODERATE	MYCL	ENST00000397332.2:c.739C>T	ENSP00000380494.2:p.Arg247Cys	0.65	4.94e-05	4.8727e-05	33
chr1	43803549	C	T	synonymous_variant	LOW	MPL	ENST00000372470.3:c.30C>T	ENSP00000361548.3:p.Thr10%3D	NA	0	NA	12.37
chr1	43803869	G	A	missense_variant	MODERATE	MPL	ENST00000372470.3:c.179G>A	ENSP00000361548.3:p.Ser60Asn	0.75	0	NA	6.458
chr1	43804210	C	T	splice_region_variant&intron_variant	LOW	MPL	ENST00000372470.3:c.213-3C>T		NA	NA	NA	15.86
chr1	43804340	G	A	missense_variant	MODERATE	MPL	ENST00000372470.3:c.340G>A	ENSP00000361548.3:p.Val114Met	0.8	0.0250399	0.0247897	5.142
chr1	43805240	A	G	splice_region_variant&synonymous_variant	LOW	MPL	ENST00000372470.3:c.690A>G	ENSP00000361548.3:p.Glu230%3D	NA	0.0374659	NA	8.969
chr1	43812149	G	A	synonymous_variant	LOW	MPL	ENST00000372470.3:c.1014G>A	ENSP00000361548.3:p.Glu338%3D	NA	8.25e-06	NA	8.322
chr1	43814692	G	A	intron_variant	MODIFIER	MPL	ENST00000372470.3:c.1468+19G>A		NA	NA	NA	8.181
chr1	43814935	C	T	splice_region_variant&synonymous_variant	LOW	MPL	ENST00000372470.3:c.1470C>T	ENSP00000361548.3:p.Ala490%3D	NA	0	NA	17.04
chr1	43814999	C	T	synonymous_variant	LOW	MPL	ENST00000372470.3:c.1534C>T	ENSP00000361548.3:p.Leu512%3D	NA	0	NA	16.73
chr1	43815035	C	T	splice_region_variant&intron_variant	LOW	MPL	ENST00000372470.3:c.1565+5C>T		0.85	0.00453135	NA	10.53
chr1	43817878	C	T	intron_variant	MODIFIER	MPL	ENST00000372470.3:c.1566-9C>T		NA	NA	NA	9.741
chr1	43817891	C	T	synonymous_variant	LOW	MPL	ENST00000372470.3:c.1570C>T	ENSP00000361548.3:p.Leu524%3D	NA	0.000480331	NA	8.764
chr1	43817973	C	T	missense_variant&splice_region_variant	MODERATE	MPL	ENST00000372470.3:c.1652C>T	ENSP00000361548.3:p.Pro551Leu	0.8	2.47e-05	3.25471e-05	18.09
chr1	43818179	T	A	intron_variant	MODIFIER	MPL	ENST00000372470.3:c.1654-10T>A		NA	NA	NA	12.89
chr1	43818201	G	T	missense_variant	MODERATE	MPL	ENST00000372470.3:c.1666G>T	ENSP00000361548.3:p.Val556Phe	0.8	0.000288279	0.000247758	26.4
chr1	43818248	C	T	synonymous_variant	LOW	MPL	ENST00000372470.3:c.1713C>T	ENSP00000361548.3:p.Leu571%3D	NA	0	NA	13.88
chr1	43818389	C	T	synonymous_variant	LOW	MPL	ENST00000372470.3:c.1854C>T	ENSP00000361548.3:p.Thr618%3D	NA	0	NA	4.59
chr1	43818413	C	T	synonymous_variant	LOW	MPL	ENST00000372470.3:c.1878C>T	ENSP00000361548.3:p.Tyr626%3D	NA	0	NA	6.597
chr1	45796141	G	A	intron_variant	MODIFIER	MUTYH	ENST00000372098.3:c.1509+47C>T		NA	NA	NA	3.66
chr1	45796899	C	T	synonymous_variant	LOW	MUTYH	ENST00000372098.3:c.1422G>A	ENSP00000361170.3:p.Thr474%3D	NA	0	NA	8.476
chr1	45797013	G	A	splice_region_variant&intron_variant	LOW	MUTYH	ENST00000372098.3:c.1315-7C>T		NA	NA	NA	7.625
chr1	45797018	G	A	intron_variant	MODIFIER	MUTYH	ENST00000372098.3:c.1315-12C>T		NA	NA	NA	9.601
chr1	45797505	C	G	missense_variant	MODERATE	MUTYH	ENST00000372098.3:c.1005G>C	ENSP00000361170.3:p.Gln335His	0.85	0.296678	0.289123	6.039
chr1	45797707	C	T	missense_variant	MODERATE	MUTYH	ENST00000372098.3:c.976G>A	ENSP00000361170.3:p.Val326Met	0.7	0.000131963	8.52882e-05	13.68
chr1	45798555	T	C	intron_variant	MODIFIER	MUTYH	ENST00000372098.3:c.495+35A>G		NA	NA	NA	0.077
chr1	45800121	C	T	synonymous_variant	LOW	MUTYH	ENST00000372098.3:c.99G>A	ENSP00000361170.3:p.Gln33%3D	0.9	0	NA	11.1
chr1	45800156	C	T	missense_variant	MODERATE	MUTYH	ENST00000372098.3:c.64G>A	ENSP00000361170.3:p.Val22Met	0.8	0.0491491	0.0487424	17.52
chr1	47685455	T	C	synonymous_variant	LOW	TAL1	ENST00000294339.3:c.933A>G	ENSP00000294339.3:p.Lys311%3D	NA	0.999991	NA	0.002
chr1	47685510	C	T	missense_variant	MODERATE	TAL1	ENST00000294339.3:c.878G>A	ENSP00000294339.3:p.Ser293Asn	0.7	0	NA	27.1
chr1	47685569	G	A	synonymous_variant	LOW	TAL1	ENST00000294339.3:c.819C>T	ENSP00000294339.3:p.Gly273%3D	NA	0.0425606	NA	5.562
chr1	47685574	C	T	missense_variant	MODERATE	TAL1	ENST00000294339.3:c.814G>A	ENSP00000294339.3:p.Gly272Arg	0.85	0	NA	12.34
chr1	47685580	C	T	missense_variant	MODERATE	TAL1	ENST00000294339.3:c.808G>A	ENSP00000294339.3:p.Gly270Arg	0.9	0	NA	13.36
chr1	47685590	C	T	synonymous_variant	LOW	TAL1	ENST00000294339.3:c.798G>A	ENSP00000294339.3:p.Gly266%3D	NA	0	NA	11.08
chr1	47691074	C	T	intron_variant	MODIFIER	TAL1	ENST00000294339.3:c.446+41G>A		NA	NA	NA	7.913
chr1	47691090	T	C	intron_variant	MODIFIER	TAL1	ENST00000294339.3:c.446+25A>G		NA	NA	NA	2.359
chr1	47691166	GGGG	AGGA	missense_variant	MODERATE	TAL1	ENST00000294339.3:c.392_395delinsTCCT	ENSP00000294339.3:p.Ala131_Pro132delinsValLeu	NA	0	NA	NA
chr1	47691178	G	A	missense_variant	MODERATE	TAL1	ENST00000294339.3:c.383C>T	ENSP00000294339.3:p.Ala128Val	0.65	0	NA	15.27
chr1	47691225	C	T	synonymous_variant	LOW	TAL1	ENST00000294339.3:c.336G>A	ENSP00000294339.3:p.Leu112%3D	NA	0	NA	7.737
chr1	47799600	C	T	5_prime_UTR_variant	MODIFIER	CMPK1	ENST00000371873.5:c.-18C>T		NA	NA	NA	9.52
chr1	47799639	G	C	missense_variant	MODERATE	CMPK1	ENST00000371873.5:c.22G>C	ENSP00000360939.5:p.Gly8Arg	0.9	0.564688	0.470222	4.743
chr1	47799671	G	A	synonymous_variant	LOW	CMPK1	ENST00000371873.5:c.54G>A	ENSP00000360939.5:p.Leu18%3D	NA	0	NA	7.346
chr1	47799774	G	A	missense_variant	MODERATE	CMPK1	ENST00000371873.5:c.157G>A	ENSP00000360939.5:p.Ala53Thr	0.8	0	NA	14.72
chr1	47799775	C	T	missense_variant	MODERATE	CMPK1	ENST00000371873.5:c.158C>T	ENSP00000360939.5:p.Ala53Val	0.7	0	NA	23
chr1	47799775	C	T	missense_variant	MODERATE	CMPK1	ENST00000371873.5:c.158C>T	ENSP00000360939.5:p.Ala53Val	0.7	0	NA	23
chr1	47799776	C	T	synonymous_variant	LOW	CMPK1	ENST00000371873.5:c.159C>T	ENSP00000360939.5:p.Ala53%3D	NA	0	NA	14.91
chr1	47799777	C	T	missense_variant	MODERATE	CMPK1	ENST00000371873.5:c.160C>T	ENSP00000360939.5:p.Arg54Cys	0.8	0	NA	33
chr1	47799778	G	A	missense_variant	MODERATE	CMPK1	ENST00000371873.5:c.161G>A	ENSP00000360939.5:p.Arg54His	0.75	0	NA	23.4
chr1	47834121	C	T	intron_variant	MODIFIER	CMPK1	ENST00000371873.5:c.172-20C>T		NA	NA	NA	5.562
chr1	47834209	G	T,A	missense_variant	MODERATE	CMPK1	ENST00000371873.5:c.240G>T	ENSP00000360939.5:p.Gln80His	NA	NA	0.0469782	10.38
chr1	47834225	G	A	missense_variant	MODERATE	CMPK1	ENST00000371873.5:c.256G>A	ENSP00000360939.5:p.Glu86Lys	0.75	0	NA	23.4
chr1	47840567	G	A	intron_variant	MODIFIER	CMPK1	ENST00000371873.5:c.472-14G>A		NA	NA	NA	0.061
chr1	47840580	G	A	splice_acceptor_variant	HIGH	CMPK1	ENST00000371873.5:c.472-1G>A		NA	0	NA	25.7
chr1	47840658	G	A	splice_donor_variant	HIGH	CMPK1	ENST00000371873.5:c.548+1G>A		NA	0	NA	26.2
chr1	47842431	G	A	3_prime_UTR_variant	MODIFIER	CMPK1	ENST00000371873.5:c.*14G>A		NA	NA	NA	12.26
chr1	51436034	C	T	5_prime_UTR_variant	MODIFIER	CDKN2C	ENST00000262662.1:c.-7C>T		NA	NA	NA	13.62
chr1	51439732	G	A	synonymous_variant	LOW	CDKN2C	ENST00000262662.1:c.297G>A	ENSP00000262662.1:p.Glu99%3D	NA	0	NA	7.871
chr1	51439777	C	T	synonymous_variant	LOW	CDKN2C	ENST00000262662.1:c.342C>T	ENSP00000262662.1:p.Gly114%3D	NA	0.0692205	NA	12.78
chr1	51439793	G	A	missense_variant	MODERATE	CDKN2C	ENST00000262662.1:c.358G>A	ENSP00000262662.1:p.Glu120Lys	0.95	0	NA	17.85
chr1	59247694	C	T	3_prime_UTR_variant	MODIFIER	JUN	ENST00000371222.2:c.*53G>A		NA	NA	NA	9.89
chr1	59247809	C	T	missense_variant	MODERATE	JUN	ENST00000371222.2:c.934G>A	ENSP00000360266.2:p.Val312Ile	0.65	0	NA	28
chr1	59247993	C	T	synonymous_variant	LOW	JUN	ENST00000371222.2:c.750G>A	ENSP00000360266.2:p.Gln250%3D	NA	0.0575097	NA	10.13
chr1	59248064	C	T	missense_variant	MODERATE	JUN	ENST00000371222.2:c.679G>A	ENSP00000360266.2:p.Glu227Lys	0.7	0	NA	32
chr1	59248596	C	T	synonymous_variant	LOW	JUN	ENST00000371222.2:c.147G>A	ENSP00000360266.2:p.Leu49%3D	NA	0	NA	7.69
chr1	6528164	G	A	missense_variant	MODERATE	PLEKHG5	ENST00000537245.1:c.2969C>T	ENSP00000439625.1:p.Ala990Val	0.6	0	NA	9.193
chr1	6528200	C	T	missense_variant	MODERATE	PLEKHG5	ENST00000537245.1:c.2933G>A	ENSP00000439625.1:p.Ser978Asn	0.25	0	NA	24.4
chr1	6528326	C	T	missense_variant	MODERATE	PLEKHG5	ENST00000537245.1:c.2807G>A	ENSP00000439625.1:p.Arg936His	0.7	4.03e-05	1.2742e-05	33
chr1	6528377	A	G	missense_variant	MODERATE	PLEKHG5	ENST00000537245.1:c.2756T>C	ENSP00000439625.1:p.Val919Ala	0.7	0	NA	0.002
chr1	6528468	C	T	missense_variant	MODERATE	PLEKHG5	ENST00000537245.1:c.2665G>A	ENSP00000439625.1:p.Gly889Ser	0.55	0.0620677	0.0561731	23.6
chr1	6528589	C	T	synonymous_variant	LOW	PLEKHG5	ENST00000537245.1:c.2544G>A	ENSP00000439625.1:p.Thr848%3D	NA	0.0535345	NA	11
chr1	6528589	CG	TG	synonymous_variant	LOW	PLEKHG5	ENST00000537245.1:c.2544delinsA	ENSP00000439625.1:p.Thr848%3D	NA	0.0535345	NA	11
chr1	6528592	G	A	synonymous_variant	LOW	PLEKHG5	ENST00000537245.1:c.2541C>T	ENSP00000439625.1:p.Asp847%3D	NA	0	NA	0.057
chr1	6528594	C	T	missense_variant	MODERATE	PLEKHG5	ENST00000537245.1:c.2539G>A	ENSP00000439625.1:p.Asp847Asn	0.65	0	NA	15.65
chr1	6528596	C	T	missense_variant	MODERATE	PLEKHG5	ENST00000537245.1:c.2537G>A	ENSP00000439625.1:p.Gly846Glu	0.55	0	NA	13.64
chr1	6529182	TTCC	T	inframe_deletion	MODERATE	PLEKHG5	ENST00000537245.1:c.2403_2405del	ENSP00000439625.1:p.Glu802del	NA	0.124769	NA	7.973
chr1	6529188	C	T	synonymous_variant	LOW	PLEKHG5	ENST00000537245.1:c.2400G>A	ENSP00000439625.1:p.Glu800%3D	NA	0.079378	NA	13.99
chr1	6529418	C	T	missense_variant	MODERATE	PLEKHG5	ENST00000537245.1:c.2263G>A	ENSP00000439625.1:p.Val755Met	0.45	0	NA	24.7
chr1	6529443	A	G	synonymous_variant	LOW	PLEKHG5	ENST00000537245.1:c.2238T>C	ENSP00000439625.1:p.Ser746%3D	NA	0.172343	NA	5.725
chr1	6529482	C	T	synonymous_variant	LOW	PLEKHG5	ENST00000537245.1:c.2199G>A	ENSP00000439625.1:p.Glu733%3D	NA	0	NA	15.6
chr1	6529513	G	A	splice_region_variant&intron_variant	LOW	PLEKHG5	ENST00000537245.1:c.2171-3C>T		NA	NA	NA	11.55
chr1	6529534	G	A	intron_variant	MODIFIER	PLEKHG5	ENST00000537245.1:c.2171-24C>T		NA	NA	NA	7.312
chr1	6529748	G	T	intron_variant	MODIFIER	PLEKHG5	ENST00000537245.1:c.2038-12C>A		NA	NA	NA	1.932
chr1	6529749	G	A	intron_variant	MODIFIER	PLEKHG5	ENST00000537245.1:c.2038-13C>T		NA	NA	NA	5.403
chr1	6529807	C	T	intron_variant	MODIFIER	PLEKHG5	ENST00000537245.1:c.2038-71G>A		NA	NA	NA	6.652
chr1	6529823	G	C	intron_variant	MODIFIER	PLEKHG5	ENST00000537245.1:c.2038-87C>G		NA	NA	NA	2.168
chr1	65301105	G	A	missense_variant	MODERATE	JAK1	ENST00000342505.4:c.3343C>T	ENSP00000343204.4:p.Pro1115Ser	0.55	2.49e-05	NA	24.9
chr1	65301238	A	G	intron_variant	MODIFIER	JAK1	ENST00000342505.4:c.3259-49T>C		NA	NA	NA	3.049
chr1	65303659	C	T	synonymous_variant	LOW	JAK1	ENST00000342505.4:c.3096G>A	ENSP00000343204.4:p.Lys1032%3D	NA	0.0757445	NA	17.65
chr1	65303710	G	A	synonymous_variant	LOW	JAK1	ENST00000342505.4:c.3045C>T	ENSP00000343204.4:p.His1015%3D	NA	8.29e-06	NA	10.33
chr1	65303773	C	T	synonymous_variant	LOW	JAK1	ENST00000342505.4:c.2982G>A	ENSP00000343204.4:p.Leu994%3D	NA	0	NA	14.92
chr1	65304102	G	A	intron_variant	MODIFIER	JAK1	ENST00000342505.4:c.2967+46C>T		NA	NA	NA	7.752
chr1	65304163	G	A	synonymous_variant	LOW	JAK1	ENST00000342505.4:c.2952C>T	ENSP00000343204.4:p.Ala984%3D	NA	0	NA	15.87
chr1	65304184	G	A	synonymous_variant	LOW	JAK1	ENST00000342505.4:c.2931C>T	ENSP00000343204.4:p.Leu977%3D	NA	0	NA	9.469
chr1	65304226	G	A	synonymous_variant	LOW	JAK1	ENST00000342505.4:c.2889C>T	ENSP00000343204.4:p.Ser963%3D	NA	0	NA	13.59
chr1	65304255	G	A	missense_variant	MODERATE	JAK1	ENST00000342505.4:c.2860C>T	ENSP00000343204.4:p.Leu954Phe	0.05	0	NA	32
chr1	65304273	C	T	splice_acceptor_variant	HIGH	JAK1	ENST00000342505.4:c.2843-1G>A		NA	0	NA	28
chr1	6530435	A	G	intron_variant	MODIFIER	PLEKHG5	ENST00000537245.1:c.1918-20T>C		NA	NA	NA	1.628
chr1	6530487	G	A	intron_variant	MODIFIER	PLEKHG5	ENST00000537245.1:c.1918-72C>T		NA	NA	NA	2.359
chr1	6530521	C	T	intron_variant	MODIFIER	PLEKHG5	ENST00000537245.1:c.1917+45G>A		NA	NA	NA	6.037
chr1	65305236	C	T	intron_variant	MODIFIER	JAK1	ENST00000342505.4:c.2842+50G>A		NA	NA	NA	5.944
chr1	6530529	C	T	intron_variant	MODIFIER	PLEKHG5	ENST00000537245.1:c.1917+37G>A		NA	NA	NA	1.135
chr1	65305416	C	T	synonymous_variant	LOW	JAK1	ENST00000342505.4:c.2712G>A	ENSP00000343204.4:p.Gln904%3D	NA	0	NA	12.88
chr1	65305477	C	T	missense_variant&splice_region_variant	MODERATE	JAK1	ENST00000342505.4:c.2651G>A	ENSP00000343204.4:p.Gly884Asp	0.1	0	NA	32
chr1	6530673	C	T	missense_variant	MODERATE	PLEKHG5	ENST00000537245.1:c.1810G>A	ENSP00000439625.1:p.Val604Met	0.75	0	NA	29.4
chr1	65307077	C	T	intron_variant	MODIFIER	JAK1	ENST00000342505.4:c.2555-55G>A		NA	NA	NA	6.364
chr1	65307079	C	T	intron_variant	MODIFIER	JAK1	ENST00000342505.4:c.2554+55G>A		NA	NA	NA	7.491
chr1	6530783	C	T	intron_variant	MODIFIER	PLEKHG5	ENST00000537245.1:c.1779+12G>A		NA	NA	NA	4.794
chr1	6530908	G	A	synonymous_variant	LOW	PLEKHG5	ENST00000537245.1:c.1666C>T	ENSP00000439625.1:p.Leu556%3D	NA	0	NA	11.82
chr1	6530965	C	CG	intron_variant	MODIFIER	PLEKHG5	ENST00000537245.1:c.1630-22dup		NA	NA	NA	4.596
chr1	6530996	C	T	intron_variant	MODIFIER	PLEKHG5	ENST00000537245.1:c.1630-52G>A		NA	NA	NA	1.261
chr1	6531026	C	T	intron_variant	MODIFIER	PLEKHG5	ENST00000537245.1:c.1629+24G>A		NA	NA	NA	4.654
chr1	65310489	T	C	synonymous_variant	LOW	JAK1	ENST00000342505.4:c.2199A>G	ENSP00000343204.4:p.Pro733%3D	NA	0.293536	NA	0.338
chr1	65310500	C	T	missense_variant	MODERATE	JAK1	ENST00000342505.4:c.2188G>A	ENSP00000343204.4:p.Glu730Lys	0.5	0	NA	22.9
chr1	65310561	G	A	synonymous_variant	LOW	JAK1	ENST00000342505.4:c.2127C>T	ENSP00000343204.4:p.Asp709%3D	NA	0	NA	11.7
chr1	6531059	G	A	synonymous_variant	LOW	PLEKHG5	ENST00000537245.1:c.1620C>T	ENSP00000439625.1:p.Ala540%3D	NA	0.000125552	NA	10.48
chr1	65311213	T	A	missense_variant	MODERATE	JAK1	ENST00000342505.4:c.2098A>T	ENSP00000343204.4:p.Ser700Cys	0.1	0	NA	24.8
chr1	65311214	G	C	synonymous_variant	LOW	JAK1	ENST00000342505.4:c.2097C>G	ENSP00000343204.4:p.Ala699%3D	NA	0.0614856	NA	10.27
chr1	6531124	T	C	missense_variant	MODERATE	PLEKHG5	ENST00000537245.1:c.1555A>G	ENSP00000439625.1:p.Met519Val	0.55	0.0874586	0.0570614	22.8
chr1	65311262	G	A	synonymous_variant	LOW	JAK1	ENST00000342505.4:c.2049C>T	ENSP00000343204.4:p.Ser683%3D	NA	0.150677	NA	9.263
chr1	6531171	G	A	intron_variant	MODIFIER	PLEKHG5	ENST00000537245.1:c.1519-11C>T		NA	NA	NA	14.79
chr1	65312342	G	A	synonymous_variant	LOW	JAK1	ENST00000342505.4:c.1977C>T	ENSP00000343204.4:p.Arg659%3D	NA	0.0325361	NA	7.786
chr1	65312428	G	A	intron_variant	MODIFIER	JAK1	ENST00000342505.4:c.1900-9C>T		NA	NA	NA	0.228
chr1	65313218	G	A	synonymous_variant	LOW	JAK1	ENST00000342505.4:c.1896C>T	ENSP00000343204.4:p.Ser632%3D	NA	1.66e-05	NA	11.35
chr1	65313308	C	T	synonymous_variant	LOW	JAK1	ENST00000342505.4:c.1806G>A	ENSP00000343204.4:p.Leu602%3D	NA	0	NA	12
chr1	6531589	C	T	missense_variant	MODERATE	PLEKHG5	ENST00000537245.1:c.1477G>A	ENSP00000439625.1:p.Ala493Thr	0.65	0.0629323	0.0493822	12.65
chr1	6531650	C	T	synonymous_variant	LOW	PLEKHG5	ENST00000537245.1:c.1416G>A	ENSP00000439625.1:p.Leu472%3D	NA	0.0830519	NA	14.91
chr1	65321250	G	A	synonymous_variant	LOW	JAK1	ENST00000342505.4:c.1590C>T	ENSP00000343204.4:p.Ile530%3D	NA	0.0615936	NA	13.12
chr1	65323378	G	A	synonymous_variant	LOW	JAK1	ENST00000342505.4:c.1419C>T	ENSP00000343204.4:p.Asp473%3D	NA	0	NA	9.786
chr1	6532548	G	A	intron_variant	MODIFIER	PLEKHG5	ENST00000537245.1:c.1317+39C>T		NA	NA	NA	5.6
chr1	6532573	C	T	intron_variant	MODIFIER	PLEKHG5	ENST00000537245.1:c.1317+14G>A		NA	NA	NA	7.29
chr1	65325970	C	T	intron_variant	MODIFIER	JAK1	ENST00000342505.4:c.1177-25G>A		NA	NA	NA	0.707
chr1	6532618	G	C	missense_variant	MODERATE	PLEKHG5	ENST00000537245.1:c.1286C>G	ENSP00000439625.1:p.Ser429Cys	0.7	0	NA	26
chr1	6532680	C	T	splice_region_variant&synonymous_variant	LOW	PLEKHG5	ENST00000537245.1:c.1224G>A	ENSP00000439625.1:p.Lys408%3D	NA	0	NA	15.36
chr1	65330442	G	A	intron_variant	MODIFIER	JAK1	ENST00000342505.4:c.1176+28C>T		NA	NA	NA	1.732
chr1	65330589	C	T	missense_variant	MODERATE	JAK1	ENST00000342505.4:c.1057G>A	ENSP00000343204.4:p.Asp353Asn	0.75	0	NA	19.42
chr1	6533102	C	T	missense_variant	MODERATE	PLEKHG5	ENST00000537245.1:c.1165G>A	ENSP00000439625.1:p.Asp389Asn	0.55	0.00261611	0.00262149	27.3
chr1	6533133	C	T	stop_gained	HIGH	PLEKHG5	ENST00000537245.1:c.1134G>A	ENSP00000439625.1:p.Trp378Ter	NA	0	NA	41
chr1	6533211	C	T	synonymous_variant	LOW	PLEKHG5	ENST00000537245.1:c.1056G>A	ENSP00000439625.1:p.Leu352%3D	NA	8.35e-06	NA	12.32
chr1	65332594	C	T	synonymous_variant	LOW	JAK1	ENST00000342505.4:c.945G>A	ENSP00000343204.4:p.Val315%3D	NA	0	NA	12.21
chr1	65332665	G	A	synonymous_variant	LOW	JAK1	ENST00000342505.4:c.874C>T	ENSP00000343204.4:p.Leu292%3D	NA	0	NA	8.555
chr1	65332716	C	T	missense_variant	MODERATE	JAK1	ENST00000342505.4:c.823G>A	ENSP00000343204.4:p.Glu275Lys	0.55	0	NA	34
chr1	65332725	C	T	missense_variant	MODERATE	JAK1	ENST00000342505.4:c.814G>A	ENSP00000343204.4:p.Ala272Thr	0.7	0	NA	23.2
chr1	65332855	G	A	synonymous_variant	LOW	JAK1	ENST00000342505.4:c.684C>T	ENSP00000343204.4:p.Ser228%3D	NA	0	NA	11.73
chr1	6533366	G	A	missense_variant	MODERATE	PLEKHG5	ENST00000537245.1:c.977C>T	ENSP00000439625.1:p.Ala326Val	0.4	0	NA	32
chr1	6533373	G	A	missense_variant	MODERATE	PLEKHG5	ENST00000537245.1:c.970C>T	ENSP00000439625.1:p.Arg324Trp	0.4	3.1e-05	5.31707e-05	33
chr1	6533393	G	C	missense_variant	MODERATE	PLEKHG5	ENST00000537245.1:c.950C>G	ENSP00000439625.1:p.Thr317Ser	0.7	0.221242	0.156941	0.001
chr1	65335062	A	G	synonymous_variant	LOW	JAK1	ENST00000342505.4:c.579T>C	ENSP00000343204.4:p.Ala193%3D	NA	0.0764383	NA	3.806
chr1	65335095	T	C	synonymous_variant	LOW	JAK1	ENST00000342505.4:c.546A>G	ENSP00000343204.4:p.Gly182%3D	NA	0.0597433	NA	1.786
chr1	65339113	T	C	synonymous_variant	LOW	JAK1	ENST00000342505.4:c.423A>G	ENSP00000343204.4:p.Lys141%3D	NA	0	NA	0.25
chr1	65339232	A	G	intron_variant	MODIFIER	JAK1	ENST00000342505.4:c.330-26T>C		NA	NA	NA	1.823
chr1	6535153	C	T	missense_variant	MODERATE	PLEKHG5	ENST00000537245.1:c.493G>A	ENSP00000439625.1:p.Asp165Asn	0.6	0	NA	14.26
chr1	6535172	C	T	synonymous_variant	LOW	PLEKHG5	ENST00000537245.1:c.474G>A	ENSP00000439625.1:p.Leu158%3D	NA	0	NA	9.577
chr1	65351896	T	C	intron_variant	MODIFIER	JAK1	ENST00000342505.4:c.6+46A>G		NA	NA	NA	1.788
chr1	6535210	G	A	intron_variant	MODIFIER	PLEKHG5	ENST00000537245.1:c.448-12C>T		NA	NA	NA	3.528
chr1	6536014	C	T	synonymous_variant	LOW	PLEKHG5	ENST00000537245.1:c.363G>A	ENSP00000439625.1:p.Glu121%3D	NA	0	NA	9.354
chr1	6537593	T	TG	frameshift_variant	HIGH	PLEKHG5	ENST00000537245.1:c.275dup	ENSP00000439625.1:p.Gln93ThrfsTer58	NA	0	NA	NA
chr1	6537599	A	G	synonymous_variant	LOW	PLEKHG5	ENST00000537245.1:c.270T>C	ENSP00000439625.1:p.Leu90%3D	NA	0.000366026	NA	5.798
chr1	6556585	G	A	missense_variant	MODERATE	PLEKHG5	ENST00000537245.1:c.118C>T	ENSP00000439625.1:p.Pro40Ser	0.55	0.00143284	0.00132203	27
chr1	6579507	G	A	downstream_gene_variant	MODIFIER	NOL9			0.9	0	NA	7.498
chr1	6579521	G	C	downstream_gene_variant	MODIFIER	NOL9			0.95	0.0252136	NA	5.81
chr1	6579545	C	T	downstream_gene_variant	MODIFIER	NOL9			NA	8.28e-06	NA	13.94
chr1	6579607	C	T	downstream_gene_variant	MODIFIER	NOL9			NA	NA	NA	6.564
chr1	85733293	T	A	3_prime_UTR_variant	MODIFIER	BCL10	ENST00000370580.1:c.*17A>T		NA	NA	NA	7.234
chr1	85733374	C	T	missense_variant	MODERATE	BCL10	ENST00000370580.1:c.638G>A	ENSP00000359612.1:p.Gly213Glu	0.9	0.064017	0.0649468	12.56
chr1	85736250	T	A	intron_variant	MODIFIER	BCL10	ENST00000370580.1:c.346+51A>T		NA	NA	NA	1.941
chr1	85741921	G	C	intron_variant	MODIFIER	BCL10	ENST00000370580.1:c.57+58C>G		NA	NA	NA	10.5
chr1	85741968	G	C	intron_variant	MODIFIER	BCL10	ENST00000370580.1:c.57+11C>G		NA	NA	NA	4.713
chr1	85742012	G	C	synonymous_variant	LOW	BCL10	ENST00000370580.1:c.24C>G	ENSP00000359612.1:p.Leu8%3D	NA	0.275491	NA	10.58
chr1	85742023	C	A	missense_variant	MODERATE	BCL10	ENST00000370580.1:c.13G>T	ENSP00000359612.1:p.Ala5Ser	0.85	0.0290786	0.0296358	22.4
chr1	85742077	C	T	5_prime_UTR_variant	MODIFIER	BCL10	ENST00000370580.1:c.-42G>A		NA	NA	NA	9.49
chr1	97544493	G	A	3_prime_UTR_variant	MODIFIER	DPYD	ENST00000370192.3:c.*39C>T		NA	NA	NA	4.57
chr1	97544568	C	T	synonymous_variant	LOW	DPYD	ENST00000370192.3:c.3042G>A	ENSP00000359211.3:p.Lys1014%3D	NA	0	NA	15.39
chr1	97547831	G	A	intron_variant	MODIFIER	DPYD	ENST00000370192.3:c.2907+55C>T		NA	NA	NA	5.763
chr1	97547841	G	A	intron_variant	MODIFIER	DPYD	ENST00000370192.3:c.2907+45C>T		NA	NA	NA	5.135
chr1	97547907	G	A	synonymous_variant	LOW	DPYD	ENST00000370192.3:c.2886C>T	ENSP00000359211.3:p.Thr962%3D	NA	1.65e-05	NA	11.11
chr1	97547960	C	T	missense_variant	MODERATE	DPYD	ENST00000370192.3:c.2833G>A	ENSP00000359211.3:p.Val945Met	0.75	0	NA	27.8
chr1	97564051	G	A	synonymous_variant	LOW	DPYD	ENST00000370192.3:c.2760C>T	ENSP00000359211.3:p.Thr920%3D	NA	0	NA	8.993
chr1	97564085	C	T	missense_variant	MODERATE	DPYD	ENST00000370192.3:c.2726G>A	ENSP00000359211.3:p.Arg909Lys	0.8	0	NA	7.963
chr1	97658646	A	G	synonymous_variant	LOW	DPYD	ENST00000370192.3:c.2601T>C	ENSP00000359211.3:p.Arg867%3D	NA	0	NA	0.001
chr1	97658794	G	A	missense_variant	MODERATE	DPYD	ENST00000370192.3:c.2453C>T	ENSP00000359211.3:p.Ala818Val	0.3	0	NA	29.3
chr1	9770571	G	A	missense_variant	MODERATE	PIK3CD	ENST00000377346.4:c.58G>A	ENSP00000366563.4:p.Val20Ile	0.8	6.59e-05	4.46661e-05	13.72
chr1	9775591	C	T	splice_region_variant&intron_variant	LOW	PIK3CD	ENST00000377346.4:c.142-8C>T		NA	NA	NA	7.336
chr1	9775720	G	A	missense_variant	MODERATE	PIK3CD	ENST00000377346.4:c.263G>A	ENSP00000366563.4:p.Arg88His	0.7	8.33e-06	4.07491e-06	32
chr1	9775902	C	T	splice_region_variant&intron_variant	LOW	PIK3CD	ENST00000377346.4:c.371-5C>T		NA	NA	NA	7.561
chr1	9776575	A	G	synonymous_variant	LOW	PIK3CD	ENST00000377346.4:c.678A>G	ENSP00000366563.4:p.Thr226%3D	NA	0.0209188	NA	1.624
chr1	97770817	G	A	missense_variant&splice_region_variant	MODERATE	DPYD	ENST00000370192.3:c.2297C>T	ENSP00000359211.3:p.Ser766Phe	0.5	0	NA	34
chr1	97770844	G	A	missense_variant	MODERATE	DPYD	ENST00000370192.3:c.2270C>T	ENSP00000359211.3:p.Ala757Val	0.65	0	NA	14.76
chr1	97770867	T	C	synonymous_variant	LOW	DPYD	ENST00000370192.3:c.2247A>G	ENSP00000359211.3:p.Thr749%3D	NA	0	NA	6.234
chr1	97770900	G	A	synonymous_variant	LOW	DPYD	ENST00000370192.3:c.2214C>T	ENSP00000359211.3:p.Val738%3D	NA	0	NA	13.75
chr1	97770920	C	T	missense_variant	MODERATE	DPYD	ENST00000370192.3:c.2194G>A	ENSP00000359211.3:p.Val732Ile	0.65	0.0464729	0.0468797	25.9
chr1	9777095	G	C	missense_variant	MODERATE	PIK3CD	ENST00000377346.4:c.859G>C	ENSP00000366563.4:p.Asp287His	1	0	NA	28.9
chr1	97771742	C	T	missense_variant	MODERATE	DPYD	ENST00000370192.3:c.2170G>A	ENSP00000359211.3:p.Ala724Thr	0.55	0	NA	29.5
chr1	97771947	C	A	intron_variant	MODIFIER	DPYD	ENST00000370192.3:c.2059-94G>T		NA	NA	NA	7.04
chr1	9777586	G	C	intron_variant	MODIFIER	PIK3CD	ENST00000377346.4:c.931-9G>C		NA	NA	NA	3.376
chr1	9777599	C	G	missense_variant	MODERATE	PIK3CD	ENST00000377346.4:c.935C>G	ENSP00000366563.4:p.Ser312Cys	0.95	0.0207292	0.0202341	23.1
chr1	9777669	C	T	synonymous_variant	LOW	PIK3CD	ENST00000377346.4:c.1005C>T	ENSP00000366563.4:p.Ala335%3D	NA	0.00844859	NA	21.2
chr1	9778695	G	A	intron_variant	MODIFIER	PIK3CD	ENST00000377346.4:c.1021-57G>A		NA	NA	NA	8.072
chr1	9778729	C	T	intron_variant	MODIFIER	PIK3CD	ENST00000377346.4:c.1021-23C>T		NA	NA	NA	4.93
chr1	9778780	G	A	missense_variant	MODERATE	PIK3CD	ENST00000377346.4:c.1049G>A	ENSP00000366563.4:p.Gly350Asp	0.35	0	NA	28.8
chr1	9780040	G	A	missense_variant	MODERATE	PIK3CD	ENST00000377346.4:c.1304G>A	ENSP00000366563.4:p.Gly435Glu	0.65	0	NA	25.3
chr1	9780071	C	T	synonymous_variant	LOW	PIK3CD	ENST00000377346.4:c.1335C>T	ENSP00000366563.4:p.Val445%3D	NA	0	NA	12.44
chr1	9780196	A	G	missense_variant	MODERATE	PIK3CD	ENST00000377346.4:c.1366A>G	ENSP00000366563.4:p.Thr456Ala	0.6	0.00713595	0.00761461	5.08
chr1	9780781	T	C	intron_variant	MODIFIER	PIK3CD	ENST00000377346.4:c.1522-19T>C		NA	NA	NA	1.872
chr1	9780987	T	C	intron_variant	MODIFIER	PIK3CD	ENST00000377346.4:c.1689+20T>C		NA	NA	NA	2.589
chr1	9781220	C	T	synonymous_variant	LOW	PIK3CD	ENST00000377346.4:c.1725C>T	ENSP00000366563.4:p.Pro575%3D	NA	2.5e-05	NA	15.33
chr1	9781470	G	A	intron_variant	MODIFIER	PIK3CD	ENST00000377346.4:c.1812-32G>A		NA	NA	NA	5.471
chr1	9781923	G	A	splice_region_variant&intron_variant	LOW	PIK3CD	ENST00000377346.4:c.2055+5G>A		NA	NA	NA	6.523
chr1	9781953	CG	C	intron_variant	MODIFIER	PIK3CD	ENST00000377346.4:c.2055+37del		NA	NA	NA	NA
chr1	9781955	G	C	intron_variant	MODIFIER	PIK3CD	ENST00000377346.4:c.2055+37G>C		NA	NA	NA	2.436
chr1	9781977	C	T	intron_variant	MODIFIER	PIK3CD	ENST00000377346.4:c.2056-56C>T		NA	NA	NA	6.464
chr1	9782261	T	C	intron_variant	MODIFIER	PIK3CD	ENST00000377346.4:c.2235-41T>C		NA	NA	NA	0.325
chr1	9782386	C	T	synonymous_variant	LOW	PIK3CD	ENST00000377346.4:c.2319C>T	ENSP00000366563.4:p.Ser773%3D	NA	0.0108497	NA	15.83
chr1	9782407	C	T	synonymous_variant	LOW	PIK3CD	ENST00000377346.4:c.2340C>T	ENSP00000366563.4:p.Asn780%3D	NA	4.98e-05	NA	4.944
chr1	9782411	G	A	missense_variant	MODERATE	PIK3CD	ENST00000377346.4:c.2344G>A	ENSP00000366563.4:p.Asp782Asn	0.45	0	NA	26.9
chr1	9782463	C	T	intron_variant	MODIFIER	PIK3CD	ENST00000377346.4:c.2347+49C>T		NA	NA	NA	4.303
chr1	9782556	C	T	intron_variant	MODIFIER	PIK3CD	ENST00000377346.4:c.2348-30C>T		NA	NA	NA	2.051
chr1	9782603	C	T	synonymous_variant	LOW	PIK3CD	ENST00000377346.4:c.2365C>T	ENSP00000366563.4:p.Leu789%3D	NA	0	NA	14.72
chr1	9783367	G	A	intron_variant	MODIFIER	PIK3CD	ENST00000377346.4:c.2594+17G>A		NA	NA	NA	6.341
chr1	9783369	G	A	intron_variant	MODIFIER	PIK3CD	ENST00000377346.4:c.2594+19G>A		NA	NA	NA	5.168
chr1	97839053	C	T	intron_variant	MODIFIER	DPYD	ENST00000370192.3:c.2058+64G>A		NA	NA	NA	3.441
chr1	97839119	G	A	stop_gained&splice_region_variant	HIGH	DPYD	ENST00000370192.3:c.2056C>T	ENSP00000359211.3:p.Gln686Ter	NA	0	NA	46
chr1	97839201	C	T	splice_acceptor_variant	HIGH	DPYD	ENST00000370192.3:c.1975-1G>A		NA	0	NA	26
chr1	97839225	A	C	intron_variant	MODIFIER	DPYD	ENST00000370192.3:c.1975-25T>G		NA	NA	NA	0.956
chr1	9784101	G	A	missense_variant	MODERATE	PIK3CD	ENST00000377346.4:c.2669G>A	ENSP00000366563.4:p.Gly890Asp	0.05	0	NA	31
chr1	9784357	C	T	synonymous_variant	LOW	PIK3CD	ENST00000377346.4:c.2742C>T	ENSP00000366563.4:p.His914%3D	NA	0	NA	12.43
chr1	9784423	C	T	synonymous_variant	LOW	PIK3CD	ENST00000377346.4:c.2808C>T	ENSP00000366563.4:p.Tyr936%3D	NA	0.172991	NA	13.79
chr1	97847970	C	T	synonymous_variant	LOW	DPYD	ENST00000370192.3:c.1953G>A	ENSP00000359211.3:p.Thr651%3D	NA	1.78e-05	NA	11.43
chr1	97847994	G	A	synonymous_variant	LOW	DPYD	ENST00000370192.3:c.1929C>T	ENSP00000359211.3:p.Cys643%3D	NA	0	NA	1.702
chr1	9784861	G	A	splice_acceptor_variant	HIGH	PIK3CD	ENST00000377346.4:c.2865-1G>A		NA	0	NA	25.1
chr1	9784916	C	T	synonymous_variant	LOW	PIK3CD	ENST00000377346.4:c.2919C>T	ENSP00000366563.4:p.Leu973%3D	NA	0.00104912	NA	16.65
chr1	9784935	C	G,T	missense_variant	MODERATE	PIK3CD	ENST00000377346.4:c.2938C>G	ENSP00000366563.4:p.Leu980Val	NA	NA	NA	28.2
chr1	97915614	C	T	splice_donor_variant	HIGH	DPYD	ENST00000370192.3:c.1905+1G>A		NA	0.00522869	NA	23.7
chr1	97915624	A	G	synonymous_variant	LOW	DPYD	ENST00000370192.3:c.1896T>C	ENSP00000359211.3:p.Phe632%3D	NA	0.0468487	NA	0.005
chr1	97915674	T	G	missense_variant	MODERATE	DPYD	ENST00000370192.3:c.1846A>C	ENSP00000359211.3:p.Lys616Gln	0.65	2.47e-05	2.84458e-05	24.9
chr1	97915785	G	A	splice_region_variant&intron_variant	LOW	DPYD	ENST00000370192.3:c.1741-6C>T		NA	NA	NA	4.494
chr1	97981395	T	C	missense_variant	MODERATE	DPYD	ENST00000370192.3:c.1627A>G	ENSP00000359211.3:p.Ile543Val	0.65	0.19296	0.196812	9.639
chr1	97981421	C	T	missense_variant	MODERATE	DPYD	ENST00000370192.3:c.1601G>A	ENSP00000359211.3:p.Ser534Asn	0.65	0.0141586	0.0145859	23.4
chr1	97981513	C	T	intron_variant	MODIFIER	DPYD	ENST00000370192.3:c.1525-16G>A		NA	NA	NA	2.206
chr1	98015122	G	A	synonymous_variant	LOW	DPYD	ENST00000370192.3:c.1518C>T	ENSP00000359211.3:p.Tyr506%3D	NA	7.43e-05	NA	1.692
chr1	98015260	A	T	synonymous_variant	LOW	DPYD	ENST00000370192.3:c.1380T>A	ENSP00000359211.3:p.Gly460%3D	NA	0	NA	0.512
chr1	98015315	G	A	intron_variant	MODIFIER	DPYD	ENST00000370192.3:c.1340-15C>T		NA	NA	NA	7.981
chr1	98039358	C	T	missense_variant	MODERATE	DPYD	ENST00000370192.3:c.1297G>A	ENSP00000359211.3:p.Val433Met	0.9	0	NA	22.3
chr1	98039405	C	T	missense_variant	MODERATE	DPYD	ENST00000370192.3:c.1250G>A	ENSP00000359211.3:p.Gly417Glu	0.55	0	NA	29.9
chr1	98039406	C	T	missense_variant	MODERATE	DPYD	ENST00000370192.3:c.1249G>A	ENSP00000359211.3:p.Gly417Arg	0.55	0	NA	32
chr1	98039419	C	T	synonymous_variant	LOW	DPYD	ENST00000370192.3:c.1236G>A	ENSP00000359211.3:p.Glu412%3D	NA	0.0153499	NA	14.03
chr1	98060518	G	A	intron_variant	MODIFIER	DPYD	ENST00000370192.3:c.958+97C>T		NA	NA	NA	8.203
chr1	98144656	C	T	missense_variant	MODERATE	DPYD	ENST00000370192.3:c.845G>A	ENSP00000359211.3:p.Gly282Glu	0.65	0	NA	33
chr1	98157297	C	T	synonymous_variant	LOW	DPYD	ENST00000370192.3:c.738G>A	ENSP00000359211.3:p.Glu246%3D	NA	0	NA	13.11
chr1	98157320	C	T	missense_variant	MODERATE	DPYD	ENST00000370192.3:c.715G>A	ENSP00000359211.3:p.Asp239Asn	0.85	8.24e-06	4.06313e-06	24.1
chr1	98157357	G	A	splice_region_variant&intron_variant	LOW	DPYD	ENST00000370192.3:c.681-3C>T		NA	NA	NA	8.379
chr1	98164968	C	T	missense_variant	MODERATE	DPYD	ENST00000370192.3:c.619G>A	ENSP00000359211.3:p.Ala207Thr	0.65	8.24e-06	4.0658e-06	32
chr1	98165091	T	C	missense_variant	MODERATE	DPYD	ENST00000370192.3:c.496A>G	ENSP00000359211.3:p.Met166Val	0.6	0.0863662	0.0859515	24.5
chr1	98187048	C	T	intron_variant	MODIFIER	DPYD	ENST00000370192.3:c.483+18G>A		NA	NA	NA	8.672
chr1	98187130	C	T	missense_variant	MODERATE	DPYD	ENST00000370192.3:c.419G>A	ENSP00000359211.3:p.Cys140Tyr	0.3	0	NA	29.1
chr1	98205902	G	A	intron_variant	MODIFIER	DPYD	ENST00000370192.3:c.321+46C>T		NA	NA	NA	8.381
chr1	98205911	C	T	intron_variant	MODIFIER	DPYD	ENST00000370192.3:c.321+37G>A		NA	NA	NA	7.584
chr1	98293621	C	T	intron_variant	MODIFIER	DPYD	ENST00000370192.3:c.233+49G>A		NA	NA	NA	13.3
chr1	98293660	C	T	intron_variant	MODIFIER	DPYD	ENST00000370192.3:c.233+10G>A		NA	NA	NA	12
chr1	98293669	C	T	splice_donor_variant	HIGH	DPYD	ENST00000370192.3:c.233+1G>A		NA	0	NA	24.9
chr1	98348885	G	A	missense_variant	MODERATE	DPYD	ENST00000370192.3:c.85C>T	ENSP00000359211.3:p.Arg29Cys	0.7	0.765172	NA	23.7
chr1	98348909	G	A	stop_gained	HIGH	DPYD	ENST00000370192.3:c.61C>T	ENSP00000359211.3:p.Arg21Ter	NA	8.28e-06	1.22107e-05	39
chr10	102891343	G	A	synonymous_variant	LOW	TLX1	ENST00000370196.6:c.45G>A	ENSP00000359215.6:p.Glu15%3D	NA	0	NA	9.475
chr10	102891390	G	A	missense_variant	MODERATE	TLX1	ENST00000370196.6:c.92G>A	ENSP00000359215.6:p.Gly31Asp	0.6	0.0124101	0.0123414	22.8
chr10	102891495	CG	C	frameshift_variant	HIGH	TLX1	ENST00000370196.6:c.202del	ENSP00000359215.6:p.Ala68LeufsTer30	NA	0	NA	NA
chr10	102891539	G	A	missense_variant	MODERATE	TLX1	ENST00000370196.6:c.241G>A	ENSP00000359215.6:p.Gly81Ser	0.75	0	NA	9.845
chr10	102891594	G	A	missense_variant	MODERATE	TLX1	ENST00000370196.6:c.296G>A	ENSP00000359215.6:p.Gly99Asp	0.55	0	NA	25.5
chr10	102891604	C	T	synonymous_variant	LOW	TLX1	ENST00000370196.6:c.306C>T	ENSP00000359215.6:p.Asn102%3D	NA	0	NA	15.71
chr10	102893960	C	T	synonymous_variant	LOW	TLX1	ENST00000370196.6:c.597C>T	ENSP00000359215.6:p.Pro199%3D	NA	0	NA	12.45
chr10	102893981	G	A	synonymous_variant	LOW	TLX1	ENST00000370196.6:c.618G>A	ENSP00000359215.6:p.Thr206%3D	NA	0	NA	11.75
chr10	102893990	A	G	synonymous_variant	LOW	TLX1	ENST00000370196.6:c.627A>G	ENSP00000359215.6:p.Thr209%3D	NA	0	NA	0.974
chr10	102894026	C	T	synonymous_variant	LOW	TLX1	ENST00000370196.6:c.663C>T	ENSP00000359215.6:p.His221%3D	NA	0	NA	12.19
chr10	102894177	T	A	intron_variant	MODIFIER	TLX1	ENST00000370196.6:c.770+44T>A		NA	NA	NA	10.21
chr10	102896639	G	A	missense_variant	MODERATE	TLX1	ENST00000370196.6:c.962G>A	ENSP00000359215.6:p.Ser321Asn	0.8	0	NA	24.2
chr10	104155750	G	A	intron_variant	MODIFIER	NFKB2	ENST00000369966.3:c.21+13G>A		NA	NA	NA	10.31
chr10	104156485	G	A	missense_variant	MODERATE	NFKB2	ENST00000369966.3:c.148G>A	ENSP00000358983.3:p.Gly50Ser	0.6	0	NA	27
chr10	104157081	C	T	missense_variant	MODERATE	NFKB2	ENST00000369966.3:c.418C>T	ENSP00000358983.3:p.His140Tyr	0.6	0	NA	26.3
chr10	104157106	G	A	missense_variant	MODERATE	NFKB2	ENST00000369966.3:c.443G>A	ENSP00000358983.3:p.Gly148Glu	0.95	0	NA	4.312
chr10	104157203	G	A	intron_variant	MODIFIER	NFKB2	ENST00000369966.3:c.502+38G>A		NA	NA	NA	0.091
chr10	104157207	G	A	intron_variant	MODIFIER	NFKB2	ENST00000369966.3:c.502+42G>A		NA	NA	NA	0.034
chr10	104157209	G	A	intron_variant	MODIFIER	NFKB2	ENST00000369966.3:c.502+44G>A		NA	NA	NA	0.071
chr10	104157213	G	A	intron_variant	MODIFIER	NFKB2	ENST00000369966.3:c.502+48G>A		NA	NA	NA	0.102
chr10	104157711	T	G	intron_variant	MODIFIER	NFKB2	ENST00000369966.3:c.662-27T>G		NA	NA	NA	5.887
chr10	104157712	C	T	intron_variant	MODIFIER	NFKB2	ENST00000369966.3:c.662-26C>T		NA	NA	NA	5.998
chr10	104157727	C	T	intron_variant	MODIFIER	NFKB2	ENST00000369966.3:c.662-11C>T		NA	NA	NA	13.34
chr10	104157760	G	A	synonymous_variant	LOW	NFKB2	ENST00000369966.3:c.684G>A	ENSP00000358983.3:p.Leu228%3D	NA	0	NA	9.942
chr10	104157812	G	A	missense_variant	MODERATE	NFKB2	ENST00000369966.3:c.736G>A	ENSP00000358983.3:p.Val246Ile	0.8	5.8e-05	4.06121e-05	15
chr10	104157977	G	A	missense_variant	MODERATE	NFKB2	ENST00000369966.3:c.775G>A	ENSP00000358983.3:p.Glu259Lys	0.7	0	NA	24.6
chr10	104157983	C	T	missense_variant	MODERATE	NFKB2	ENST00000369966.3:c.781C>T	ENSP00000358983.3:p.Arg261Trp	0.6	8.28e-06	4.06108e-06	34
chr10	104158035	C	T	missense_variant	MODERATE	NFKB2	ENST00000369966.3:c.833C>T	ENSP00000358983.3:p.Pro278Leu	0.35	0	NA	30
chr10	104158054	G	A	splice_region_variant&synonymous_variant	LOW	NFKB2	ENST00000369966.3:c.852G>A	ENSP00000358983.3:p.Gln284%3D	NA	0	NA	13.05
chr10	104158210	G	A	synonymous_variant	LOW	NFKB2	ENST00000369966.3:c.921G>A	ENSP00000358983.3:p.Leu307%3D	NA	0.00066257	NA	7.306
chr10	104158647	G	A	intron_variant	MODIFIER	NFKB2	ENST00000369966.3:c.1117+26G>A		NA	NA	NA	6.078
chr10	104159195	C	CG	frameshift_variant	HIGH	NFKB2	ENST00000369966.3:c.1268_1269insG	ENSP00000358983.3:p.Ser424LysfsTer82	NA	0	NA	NA
chr10	104159196	A	G	synonymous_variant	LOW	NFKB2	ENST00000369966.3:c.1269A>G	ENSP00000358983.3:p.Pro423%3D	NA	0.997096	NA	0.151
chr10	104159266	G	C	intron_variant	MODIFIER	NFKB2	ENST00000369966.3:c.1327+12G>C		NA	NA	NA	2.657
chr10	104159983	G	A	intron_variant	MODIFIER	NFKB2	ENST00000369966.3:c.1584+32G>A		NA	NA	NA	6.056
chr10	104160151	G	A	synonymous_variant	LOW	NFKB2	ENST00000369966.3:c.1701G>A	ENSP00000358983.3:p.Ala567%3D	NA	5e-05	NA	14.29
chr10	104160434	A	G	synonymous_variant	LOW	NFKB2	ENST00000369966.3:c.1821A>G	ENSP00000358983.3:p.Ala607%3D	NA	0.996767	NA	2.28
chr10	104160575	C	T	synonymous_variant	LOW	NFKB2	ENST00000369966.3:c.1962C>T	ENSP00000358983.3:p.Val654%3D	NA	0.00288576	NA	14.73
chr10	104160794	C	T	missense_variant	MODERATE	NFKB2	ENST00000369966.3:c.2059C>T	ENSP00000358983.3:p.Leu687Phe	0.7	0	NA	32
chr10	104160959	C	T	synonymous_variant	LOW	NFKB2	ENST00000369966.3:c.2094C>T	ENSP00000358983.3:p.Asn698%3D	NA	0.0418743	NA	16.51
chr10	104161058	C	T	synonymous_variant	LOW	NFKB2	ENST00000369966.3:c.2193C>T	ENSP00000358983.3:p.His731%3D	NA	0	NA	14.16
chr10	104161079	C	T	synonymous_variant	LOW	NFKB2	ENST00000369966.3:c.2214C>T	ENSP00000358983.3:p.Cys738%3D	NA	0	NA	13.73
chr10	104161115	C	T	intron_variant	MODIFIER	NFKB2	ENST00000369966.3:c.2223+27C>T		NA	NA	NA	5.329
chr10	104161724	A	G	intron_variant	MODIFIER	NFKB2	ENST00000369966.3:c.2466+50A>G		NA	NA	NA	4.068
chr10	104263941	GC	G	frameshift_variant	HIGH	SUFU	ENST00000369902.3:c.36del	ENSP00000358918.3:p.Thr13ProfsTer83	NA	0	NA	NA
chr10	104263943	C	T	missense_variant	MODERATE	SUFU	ENST00000369902.3:c.34C>T	ENSP00000358918.3:p.Pro12Ser	0.7	0	NA	23.5
chr10	104263951	GC	G	frameshift_variant	HIGH	SUFU	ENST00000369902.3:c.47del	ENSP00000358918.3:p.Pro16ArgfsTer80	NA	0	NA	NA
chr10	104263959	C	G	missense_variant	MODERATE	SUFU	ENST00000369902.3:c.50C>G	ENSP00000358918.3:p.Ala17Gly	0.7	0	NA	22.8
chr10	104263966	C	T	synonymous_variant	LOW	SUFU	ENST00000369902.3:c.57C>T	ENSP00000358918.3:p.Gly19%3D	NA	0	NA	14.7
chr10	104264004	C	G	missense_variant	MODERATE	SUFU	ENST00000369902.3:c.95C>G	ENSP00000358918.3:p.Pro32Arg	0.7	0	NA	25.2
chr10	104264107	C	T	intron_variant	MODIFIER	SUFU	ENST00000369902.3:c.182+16C>T		NA	NA	NA	19.13
chr10	104268860	C	A	intron_variant	MODIFIER	SUFU	ENST00000369902.3:c.183-66C>A		NA	NA	NA	0.282
chr10	104268868	C	T	intron_variant	MODIFIER	SUFU	ENST00000369902.3:c.183-58C>T		NA	NA	NA	3.214
chr10	104268877	G	C	intron_variant	MODIFIER	SUFU	ENST00000369902.3:c.183-49G>C		NA	NA	NA	0.058
chr10	104268901	C	T	intron_variant	MODIFIER	SUFU	ENST00000369902.3:c.183-25C>T		NA	NA	NA	5.883
chr10	104309651	GA	AG	intron_variant	MODIFIER	SUFU	ENST00000369902.3:c.318-76_318-75delinsAG		NA	NA	NA	NA
chr10	104356822	A	G	intron_variant	MODIFIER	SUFU	ENST00000369902.3:c.757-75A>G		NA	NA	NA	5.125
chr10	104357004	C	T	synonymous_variant	LOW	SUFU	ENST00000369902.3:c.864C>T	ENSP00000358918.3:p.Ser288%3D	NA	0	NA	13.59
chr10	104359340	G	A	intron_variant	MODIFIER	SUFU	ENST00000369902.3:c.1022+39G>A		NA	NA	NA	0.413
chr10	104359350	T	C	intron_variant	MODIFIER	SUFU	ENST00000369902.3:c.1022+49T>C		NA	NA	NA	0.709
chr10	104375182	A	G	intron_variant	MODIFIER	SUFU	ENST00000369902.3:c.1157+23A>G		NA	NA	NA	6.637
chr10	104386934	T	C	splice_region_variant&synonymous_variant	LOW	SUFU	ENST00000369902.3:c.1299T>C	ENSP00000358918.3:p.Ile433%3D	NA	0.158679	NA	11.17
chr10	104386942	C	T	missense_variant	MODERATE	SUFU	ENST00000369902.3:c.1307C>T	ENSP00000358918.3:p.Thr436Ile	0.65	0	NA	22.8
chr10	104389932	T	G	3_prime_UTR_variant	MODIFIER	SUFU	ENST00000369902.3:c.*20T>G		NA	NA	NA	13.94
chr10	114710899	C	T	intron_variant	MODIFIER	TCF7L2	ENST00000543371.1:c.190-67C>T		NA	NA	NA	10.87
chr10	114711321	G	A	synonymous_variant	LOW	TCF7L2	ENST00000543371.1:c.336G>A	ENSP00000444972.1:p.Thr112%3D	NA	0	NA	9.184
chr10	114799800	G	A	stop_gained	HIGH	TCF7L2	ENST00000543371.1:c.467G>A	ENSP00000444972.1:p.Trp156Ter	NA	0	NA	44
chr10	114799839	G	A	missense_variant	MODERATE	TCF7L2	ENST00000543371.1:c.506G>A	ENSP00000444972.1:p.Arg169Lys	0.65	0	NA	25.5
chr10	114849180	C	T	intron_variant	MODIFIER	TCF7L2	ENST00000543371.1:c.552+49295C>T		NA	0	NA	21.6
chr10	114849353	C	T	intron_variant	MODIFIER	TCF7L2	ENST00000543371.1:c.552+49468C>T		NA	NA	NA	9.927
chr10	114911637	G	A	synonymous_variant	LOW	TCF7L2	ENST00000543371.1:c.1155G>A	ENSP00000444972.1:p.Gly385%3D	NA	0	NA	12.59
chr10	114918383	CA	C	intron_variant	MODIFIER	TCF7L2	ENST00000543371.1:c.1318+560del		NA	NA	NA	NA
chr10	114918526	A	T	intron_variant	MODIFIER	TCF7L2	ENST00000543371.1:c.1318+698A>T		NA	NA	NA	11.44
chr10	114920364	C	T	intron_variant	MODIFIER	TCF7L2	ENST00000543371.1:c.1319-14C>T		NA	NA	NA	17.7
chr10	114920448	C	T	splice_region_variant&synonymous_variant	LOW	TCF7L2	ENST00000543371.1:c.1389C>T	ENSP00000444972.1:p.Cys463%3D	NA	0	NA	12.79
chr10	114921279	C	T	intron_variant	MODIFIER	TCF7L2	ENST00000543371.1:c.1391+829C>T		NA	NA	NA	17.95
chr10	114921296	C	T	intron_variant	MODIFIER	TCF7L2	ENST00000543371.1:c.1391+846C>T		NA	NA	NA	18.5
chr10	114925369	C	A	missense_variant	MODERATE	TCF7L2	ENST00000543371.1:c.1447C>A	ENSP00000444972.1:p.Pro483Thr	0.55	0.0502831	0.0520093	24.9
chr10	114925407	C	G	synonymous_variant	LOW	TCF7L2	ENST00000543371.1:c.1485C>G	ENSP00000444972.1:p.Pro495%3D	NA	0.00445938	NA	14.65
chr10	123239112	G	A	downstream_gene_variant	MODIFIER	FGFR2			NA	0.531051	NA	9.665
chr10	123239244	C	T	downstream_gene_variant	MODIFIER	FGFR2			NA	NA	NA	13
chr10	123239265	C	G	downstream_gene_variant	MODIFIER	FGFR2			NA	NA	NA	14.53
chr10	123239351	G	A	downstream_gene_variant	MODIFIER	FGFR2			NA	NA	NA	10.62
chr10	123243121	C	T	intron_variant	MODIFIER	FGFR2	ENST00000457416.2:c.2304+91G>A		NA	NA	NA	10.14
chr10	123243197	G	A	intron_variant	MODIFIER	FGFR2	ENST00000457416.2:c.2304+15C>T		NA	NA	NA	3.685
chr10	123243317	C	T	splice_region_variant&synonymous_variant	LOW	FGFR2	ENST00000457416.2:c.2199G>A	ENSP00000410294.2:p.Leu733%3D	NA	0	NA	15.05
chr10	123244834	C	T	intron_variant	MODIFIER	FGFR2	ENST00000457416.2:c.2198+75G>A		NA	NA	NA	2.197
chr10	123244908	C	T	splice_donor_variant	HIGH	FGFR2	ENST00000457416.2:c.2198+1G>A		NA	0	NA	26.7
chr10	123244924	T	C	missense_variant	MODERATE	FGFR2	ENST00000457416.2:c.2183A>G	ENSP00000410294.2:p.Asn728Ser	0.2	0	NA	19.22
chr10	123246913	G	A	missense_variant	MODERATE	FGFR2	ENST00000457416.2:c.2015C>T	ENSP00000410294.2:p.Ala672Val	0.05	0	NA	26.5
chr10	123247493	C	T	intron_variant	MODIFIER	FGFR2	ENST00000457416.2:c.1989+12G>A		NA	NA	NA	5.1
chr10	123247644	A	C	intron_variant	MODIFIER	FGFR2	ENST00000457416.2:c.1867-17T>G		NA	NA	NA	1.42
chr10	123256074	C	T	missense_variant	MODERATE	FGFR2	ENST00000457416.2:c.1838G>A	ENSP00000410294.2:p.Arg613Lys	0.05	0	NA	26.6
chr10	123256115	C	T	missense_variant	MODERATE	FGFR2	ENST00000457416.2:c.1797G>A	ENSP00000410294.2:p.Met599Ile	0.6	0	NA	24.5
chr10	123256121	C	T	synonymous_variant	LOW	FGFR2	ENST00000457416.2:c.1791G>A	ENSP00000410294.2:p.Glu597%3D	NA	0.000634204	NA	16.43
chr10	123256136	G	A	synonymous_variant	LOW	FGFR2	ENST00000457416.2:c.1776C>T	ENSP00000410294.2:p.Asn592%3D	NA	0	NA	11.31
chr10	123256173	C	T	missense_variant	MODERATE	FGFR2	ENST00000457416.2:c.1739G>A	ENSP00000410294.2:p.Arg580Gln	0.15	0	NA	35
chr10	123258008	C	T	splice_donor_variant	HIGH	FGFR2	ENST00000457416.2:c.1675+1G>A		NA	0	NA	27.2
chr10	123258100	G	A	synonymous_variant	LOW	FGFR2	ENST00000457416.2:c.1584C>T	ENSP00000410294.2:p.Asp528%3D	NA	0	NA	12.51
chr10	123258110	G	A	missense_variant	MODERATE	FGFR2	ENST00000457416.2:c.1574C>T	ENSP00000410294.2:p.Thr525Ile	0.1	0	NA	28.8
chr10	123260313	C	T	intron_variant	MODIFIER	FGFR2	ENST00000457416.2:c.1564+27G>A		NA	NA	NA	0.24
chr10	123260460	G	A	splice_region_variant&synonymous_variant	LOW	FGFR2	ENST00000457416.2:c.1444C>T	ENSP00000410294.2:p.Leu482%3D	NA	9.9e-05	NA	11.17
chr10	123263350	C	T	missense_variant	MODERATE	FGFR2	ENST00000457416.2:c.1396G>A	ENSP00000410294.2:p.Glu466Lys	0.4	0	NA	35
chr10	123263390	G	A	synonymous_variant	LOW	FGFR2	ENST00000457416.2:c.1356C>T	ENSP00000410294.2:p.Leu452%3D	NA	0	NA	12.92
chr10	123274745	C	T	missense_variant	MODERATE	FGFR2	ENST00000457416.2:c.1176G>A	ENSP00000410294.2:p.Met392Ile	0.7	0	NA	24.6
chr10	123278283	C	T	missense_variant	MODERATE	FGFR2	ENST00000457416.2:c.1000G>A	ENSP00000410294.2:p.Asp334Asn	0.35	0	NA	32
chr10	123279492	C	T	splice_donor_variant	HIGH	FGFR2	ENST00000457416.2:c.939+1G>A		NA	0	NA	27.5
chr10	123298141	C	T	missense_variant	MODERATE	FGFR2	ENST00000457416.2:c.713G>A	ENSP00000410294.2:p.Gly238Glu	0.35	0	NA	34
chr10	123298158	T	C	synonymous_variant	LOW	FGFR2	ENST00000457416.2:c.696A>G	ENSP00000410294.2:p.Val232%3D	NA	0.77968	NA	11.03
chr10	123310871	A	G	missense_variant	MODERATE	FGFR2	ENST00000457416.2:c.557T>C	ENSP00000410294.2:p.Met186Thr	0.55	0.0473213	0.0445922	0.197
chr10	123324887	C	T	intron_variant	MODIFIER	FGFR2	ENST00000457416.2:c.376+65G>A		NA	NA	NA	2.608
chr10	123324910	G	A	intron_variant	MODIFIER	FGFR2	ENST00000457416.2:c.376+42C>T		NA	NA	NA	5.148
chr10	123324916	G	A	intron_variant	MODIFIER	FGFR2	ENST00000457416.2:c.376+36C>T		NA	NA	NA	7.627
chr10	123324974	C	T	stop_gained	HIGH	FGFR2	ENST00000457416.2:c.354G>A	ENSP00000410294.2:p.Trp118Ter	NA	0	NA	36
chr10	123325034	C	T	synonymous_variant	LOW	FGFR2	ENST00000457416.2:c.294G>A	ENSP00000410294.2:p.Thr98%3D	NA	0.00798109	NA	16.67
chr10	123325062	C	T	missense_variant	MODERATE	FGFR2	ENST00000457416.2:c.266G>A	ENSP00000410294.2:p.Gly89Glu	0.75	0	NA	23.2
chr10	123325072	C	T	missense_variant	MODERATE	FGFR2	ENST00000457416.2:c.256G>A	ENSP00000410294.2:p.Val86Met	0.55	0	NA	24.2
chr10	123325096	G	A	missense_variant	MODERATE	FGFR2	ENST00000457416.2:c.232C>T	ENSP00000410294.2:p.His78Tyr	0.7	0	NA	18.28
chr10	123325101	C	T	missense_variant	MODERATE	FGFR2	ENST00000457416.2:c.227G>A	ENSP00000410294.2:p.Gly76Glu	0.6	0	NA	31
chr10	123325158	G	A	missense_variant	MODERATE	FGFR2	ENST00000457416.2:c.170C>T	ENSP00000410294.2:p.Ser57Leu	0.75	0.00494193	0.00487294	22.4
chr10	123325217	C	T	splice_region_variant&synonymous_variant	LOW	FGFR2	ENST00000457416.2:c.111G>A	ENSP00000410294.2:p.Glu37%3D	NA	0	NA	15.54
chr10	123353266	C	A	synonymous_variant	LOW	FGFR2	ENST00000457416.2:c.66G>T	ENSP00000410294.2:p.Arg22%3D	NA	0	NA	16.7
chr10	123353281	G	A	synonymous_variant	LOW	FGFR2	ENST00000457416.2:c.51C>T	ENSP00000410294.2:p.Thr17%3D	NA	0	NA	12.75
chr10	123353350	C	A	5_prime_UTR_variant	MODIFIER	FGFR2	ENST00000457416.2:c.-19G>T		NA	NA	NA	20.1
chr10	21827742	C	T	intron_variant	MODIFIER	MLLT10	ENST00000307729.7:c.161-20C>T		NA	NA	NA	1.286
chr10	21827791	G	A	missense_variant	MODERATE	MLLT10	ENST00000307729.7:c.190G>A	ENSP00000307411.7:p.Gly64Arg	0.7	0	NA	25.2
chr10	21827796	G	A	synonymous_variant	LOW	MLLT10	ENST00000307729.7:c.195G>A	ENSP00000307411.7:p.Pro65%3D	NA	0.311828	NA	12.91
chr10	21827807	G	A	missense_variant	MODERATE	MLLT10	ENST00000307729.7:c.206G>A	ENSP00000307411.7:p.Arg69Lys	0.55	0	NA	24.2
chr10	21827883	G	A	intron_variant	MODIFIER	MLLT10	ENST00000307729.7:c.240+42G>A		NA	NA	NA	3.059
chr10	21875224	G	A	missense_variant&splice_region_variant	MODERATE	MLLT10	ENST00000307729.7:c.242G>A	ENSP00000307411.7:p.Arg81Lys	0.7	0	NA	24.1
chr10	21884194	G	A	intron_variant	MODIFIER	MLLT10	ENST00000307729.7:c.296-66G>A		NA	NA	NA	8.539
chr10	21884301	C	T	stop_gained	HIGH	MLLT10	ENST00000307729.7:c.337C>T	ENSP00000307411.7:p.Gln113Ter	NA	0	NA	36
chr10	21884403	A	G	intron_variant	MODIFIER	MLLT10	ENST00000307729.7:c.405+34A>G		NA	NA	NA	3.308
chr10	21903746	G	A	intron_variant	MODIFIER	MLLT10	ENST00000307729.7:c.510-14G>A		NA	NA	NA	10.08
chr10	21903795	G	A	missense_variant	MODERATE	MLLT10	ENST00000307729.7:c.545G>A	ENSP00000307411.7:p.Gly182Asp	0.55	0	NA	26.2
chr10	21903822	G	A	missense_variant	MODERATE	MLLT10	ENST00000307729.7:c.572G>A	ENSP00000307411.7:p.Cys191Tyr	0.25	0	NA	29
chr10	21940539	C	T	intron_variant	MODIFIER	MLLT10	ENST00000307729.7:c.700-63C>T		NA	NA	NA	4.127
chr10	21940593	C	T	intron_variant	MODIFIER	MLLT10	ENST00000307729.7:c.700-9C>T		NA	NA	NA	13.15
chr10	21940713	C	T	intron_variant	MODIFIER	MLLT10	ENST00000307729.7:c.795+16C>T		NA	NA	NA	11.16
chr10	21959373	G	A	splice_region_variant&intron_variant	LOW	MLLT10	ENST00000307729.7:c.796-5G>A		NA	NA	NA	12.85
chr10	21962232	C	A	intron_variant	MODIFIER	MLLT10	ENST00000307729.7:c.1052-47C>A		NA	NA	NA	0.039
chr10	21962407	T	A	missense_variant	MODERATE	MLLT10	ENST00000307729.7:c.1180T>A	ENSP00000307411.7:p.Ser394Thr	0.7	0	NA	13.85
chr10	21962750	C	T	missense_variant	MODERATE	MLLT10	ENST00000307729.7:c.1523C>T	ENSP00000307411.7:p.Ala508Val	0.2	0	NA	23.1
chr10	21970232	C	T	intron_variant	MODIFIER	MLLT10	ENST00000307729.7:c.1622-29C>T		NA	NA	NA	8.685
chr10	21971128	G	A	intron_variant	MODIFIER	MLLT10	ENST00000307729.7:c.1667-26G>A		NA	NA	NA	19.94
chr10	22002829	C	T	missense_variant	MODERATE	MLLT10	ENST00000307729.7:c.1828C>T	ENSP00000307411.7:p.Leu610Phe	0.3	0	NA	23.1
chr10	22002848	C	T	missense_variant	MODERATE	MLLT10	ENST00000307729.7:c.1847C>T	ENSP00000307411.7:p.Ser616Leu	0.55	0	NA	12.18
chr10	22002853	G	A	missense_variant	MODERATE	MLLT10	ENST00000307729.7:c.1852G>A	ENSP00000307411.7:p.Ala618Thr	0.4	0	NA	9.402
chr10	22016808	C	G	missense_variant	MODERATE	MLLT10	ENST00000307729.7:c.2014C>G	ENSP00000307411.7:p.Arg672Gly	0.2	0	NA	22.5
chr10	22019855	G	A	missense_variant	MODERATE	MLLT10	ENST00000307729.7:c.2090G>A	ENSP00000307411.7:p.Arg697His	0.1	0.00260292	0.00204698	23.4
chr10	22019877	C	T	synonymous_variant	LOW	MLLT10	ENST00000307729.7:c.2112C>T	ENSP00000307411.7:p.Ser704%3D	NA	0	NA	15.12
chr10	22021844	G	A	synonymous_variant	LOW	MLLT10	ENST00000307729.7:c.2235G>A	ENSP00000307411.7:p.Lys745%3D	NA	0	NA	12.09
chr10	22021924	A	C	missense_variant	MODERATE	MLLT10	ENST00000307729.7:c.2315A>C	ENSP00000307411.7:p.Gln772Pro	0.05	0	NA	27.1
chr10	22022062	C	T	intron_variant	MODIFIER	MLLT10	ENST00000307729.7:c.2407+46C>T		NA	NA	NA	1.456
chr10	22022383	A	G	intron_variant	MODIFIER	MLLT10	ENST00000307729.7:c.2408-50A>G		NA	NA	NA	14.92
chr10	22022691	C	T	splice_region_variant&intron_variant	LOW	MLLT10	ENST00000307729.7:c.2497-6C>T		NA	NA	NA	5.649
chr10	22022743	C	T	missense_variant	MODERATE	MLLT10	ENST00000307729.7:c.2543C>T	ENSP00000307411.7:p.Ser848Phe	0.55	0	NA	31
chr10	22023066	A	T	splice_region_variant&intron_variant	LOW	MLLT10	ENST00000307729.7:c.2858+8A>T		NA	NA	NA	11.55
chr10	22023080	T	G	intron_variant	MODIFIER	MLLT10	ENST00000307729.7:c.2858+22T>G		NA	NA	NA	7.313
chr10	22024199	G	A	intron_variant	MODIFIER	MLLT10	ENST00000307729.7:c.2955+35G>A		NA	NA	NA	10.87
chr10	22030846	C	T	intron_variant	MODIFIER	MLLT10	ENST00000307729.7:c.3163-22C>T		NA	NA	NA	3.921
chr10	3823885	C	T	synonymous_variant	LOW	KLF6	ENST00000497571.1:c.624G>A	ENSP00000419923.1:p.Arg208%3D	NA	0	NA	9.72
chr10	3823959	C	T	missense_variant	MODERATE	KLF6	ENST00000497571.1:c.550G>A	ENSP00000419923.1:p.Gly184Ser	0.75	8.24e-06	4.0617e-06	13.52
chr10	3827056	C	T	intron_variant	MODIFIER	KLF6	ENST00000497571.1:c.102+49G>A		NA	NA	NA	5.672
chr10	3827057	C	T	intron_variant	MODIFIER	KLF6	ENST00000497571.1:c.102+48G>A		NA	NA	NA	6.934
chr10	3827059	GC	G,AC	intron_variant	MODIFIER	KLF6	ENST00000497571.1:c.102+45del		NA	NA	NA	4.523
chr10	3827210	G	T	5_prime_UTR_variant	MODIFIER	KLF6	ENST00000497571.1:c.-4C>A		NA	NA	NA	9.821
chr10	43595887	C	T	intron_variant	MODIFIER	RET	ENST00000355710.3:c.74-20C>T		NA	NA	NA	3.618
chr10	43595968	A	G	synonymous_variant	LOW	RET	ENST00000355710.3:c.135A>G	ENSP00000347942.3:p.Ala45%3D	NA	0.736529	NA	0.252
chr10	43596179	G	A	intron_variant	MODIFIER	RET	ENST00000355710.3:c.337+9G>A		NA	NA	NA	2.583
chr10	43596185	C	T	intron_variant	MODIFIER	RET	ENST00000355710.3:c.337+15C>T		NA	NA	NA	2.868
chr10	43596205	C	T	intron_variant	MODIFIER	RET	ENST00000355710.3:c.337+35C>T		NA	NA	NA	1.15
chr10	43597821	C	T	synonymous_variant	LOW	RET	ENST00000355710.3:c.369C>T	ENSP00000347942.3:p.Leu123%3D	NA	0	NA	12.07
chr10	43597825	G	A	missense_variant	MODERATE	RET	ENST00000355710.3:c.373G>A	ENSP00000347942.3:p.Val125Ile	0.7	0	NA	27.3
chr10	43597922	G	C	missense_variant	MODERATE	RET	ENST00000355710.3:c.470G>C	ENSP00000347942.3:p.Cys157Ser	0.55	0	NA	23.6
chr10	43600626	G	A	synonymous_variant	LOW	RET	ENST00000355710.3:c.852G>A	ENSP00000347942.3:p.Glu284%3D	NA	0	NA	14.29
chr10	43600689	A	G	intron_variant	MODIFIER	RET	ENST00000355710.3:c.867+48A>G		NA	NA	NA	8.375
chr10	43601820	G	A	splice_region_variant&intron_variant	LOW	RET	ENST00000355710.3:c.868-4G>A		NA	NA	NA	3.63
chr10	43604635	C	T	missense_variant	MODERATE	RET	ENST00000355710.3:c.1220C>T	ENSP00000347942.3:p.Thr407Ile	0.65	0	NA	12.69
chr10	43606651	C	T	splice_region_variant&intron_variant	LOW	RET	ENST00000355710.3:c.1264-4C>T		NA	NA	NA	16.7
chr10	43606687	A	G	synonymous_variant	LOW	RET	ENST00000355710.3:c.1296A>G	ENSP00000347942.3:p.Ala432%3D	NA	0.706068	NA	5.644
chr10	43606784	C	T	synonymous_variant	LOW	RET	ENST00000355710.3:c.1393C>T	ENSP00000347942.3:p.Leu465%3D	NA	0	NA	11.47
chr10	43608280	C	T	intron_variant	MODIFIER	RET	ENST00000355710.3:c.1649-21C>T		NA	NA	NA	19.13
chr10	43608286	G	A	intron_variant	MODIFIER	RET	ENST00000355710.3:c.1649-15G>A		NA	NA	NA	15.14
chr10	43609019	G	A	missense_variant	MODERATE	RET	ENST00000355710.3:c.1775G>A	ENSP00000347942.3:p.Gly592Glu	0.65	0	NA	25.3
chr10	43609039	C	T	missense_variant	MODERATE	RET	ENST00000355710.3:c.1795C>T	ENSP00000347942.3:p.Pro599Ser	0.5	0	NA	9.399
chr10	43609918	C	T	intron_variant	MODIFIER	RET	ENST00000355710.3:c.1880-10C>T		NA	NA	NA	3.816
chr10	43609995	G	A	synonymous_variant	LOW	RET	ENST00000355710.3:c.1947G>A	ENSP00000347942.3:p.Ser649%3D	NA	0	NA	12.65
chr10	43610006	C	T	missense_variant	MODERATE	RET	ENST00000355710.3:c.1958C>T	ENSP00000347942.3:p.Ser653Phe	0.55	0	NA	24
chr10	43610119	G	A	missense_variant	MODERATE	RET	ENST00000355710.3:c.2071G>A	ENSP00000347942.3:p.Gly691Ser	0.7	0.203319	0.210975	10.4
chr10	43610162	C	T	missense_variant	MODERATE	RET	ENST00000355710.3:c.2114C>T	ENSP00000347942.3:p.Ser705Phe	0.65	0	NA	31
chr10	43610194	C	T	intron_variant	MODIFIER	RET	ENST00000355710.3:c.2136+10C>T		NA	NA	NA	5.588
chr10	43611983	C	T	intron_variant	MODIFIER	RET	ENST00000355710.3:c.2137-49C>T		NA	NA	NA	7.495
chr10	43612086	G	A	missense_variant	MODERATE	RET	ENST00000355710.3:c.2191G>A	ENSP00000347942.3:p.Gly731Arg	0.05	0	NA	33
chr10	43612095	G	A	missense_variant	MODERATE	RET	ENST00000355710.3:c.2200G>A	ENSP00000347942.3:p.Glu734Lys	0.1	0	NA	35
chr10	43612102	G	A	missense_variant	MODERATE	RET	ENST00000355710.3:c.2207G>A	ENSP00000347942.3:p.Gly736Glu	0.05	0	NA	32
chr10	43612212	G	A	intron_variant	MODIFIER	RET	ENST00000355710.3:c.2284+33G>A		NA	NA	NA	4.643
chr10	43612226	C	T	intron_variant	MODIFIER	RET	ENST00000355710.3:c.2284+47C>T		NA	NA	NA	1.656
chr10	43612226	C	T,G	intron_variant	MODIFIER	RET	ENST00000355710.3:c.2284+47C>T		NA	NA	NA	0.799
chr10	43612261	G	A	intron_variant	MODIFIER	RET	ENST00000355710.3:c.2284+82G>A		NA	NA	NA	5.884
chr10	43612270	G	A	intron_variant	MODIFIER	RET	ENST00000355710.3:c.2284+91G>A		NA	NA	NA	2.717
chr10	43613843	G	T	synonymous_variant	LOW	RET	ENST00000355710.3:c.2307G>T	ENSP00000347942.3:p.Leu769%3D	NA	0.74191	NA	11.06
chr10	43614885	C	T	intron_variant	MODIFIER	RET	ENST00000355710.3:c.2393-94C>T		NA	NA	NA	0.545
chr10	43615094	C	T	synonymous_variant	LOW	RET	ENST00000355710.3:c.2508C>T	ENSP00000347942.3:p.Ser836%3D	NA	0.0466571	NA	12.97
chr10	43615104	C	T	missense_variant	MODERATE	RET	ENST00000355710.3:c.2518C>T	ENSP00000347942.3:p.His840Tyr	0.15	0	NA	20.8
chr10	43615108	C	T	missense_variant	MODERATE	RET	ENST00000355710.3:c.2522C>T	ENSP00000347942.3:p.Pro841Leu	0.05	8.4e-05	6.10804e-05	24.8
chr10	43615633	C	G	synonymous_variant	LOW	RET	ENST00000355710.3:c.2712C>G	ENSP00000347942.3:p.Ser904%3D	NA	0.20575	NA	14.87
chr10	43617398	G	A	missense_variant	MODERATE	RET	ENST00000355710.3:c.2735G>A	ENSP00000347942.3:p.Arg912Gln	0.1	0	NA	35
chr10	43620320	C	T	intron_variant	MODIFIER	RET	ENST00000355710.3:c.2940-11C>T		NA	NA	NA	10.68
chr10	43620335	C	T	missense_variant	MODERATE	RET	ENST00000355710.3:c.2944C>T	ENSP00000347942.3:p.Arg982Cys	0.45	0.0192384	0.0192692	26.7
chr10	43620386	G	A	missense_variant	MODERATE	RET	ENST00000355710.3:c.2995G>A	ENSP00000347942.3:p.Ala999Thr	0.5	0	4.06058e-06	21.9
chr10	43620406	G	A	synonymous_variant	LOW	RET	ENST00000355710.3:c.3015G>A	ENSP00000347942.3:p.Leu1005%3D	NA	0	NA	12.96
chr10	43623601	C	T	missense_variant	MODERATE	RET	ENST00000355710.3:c.3229C>T	ENSP00000347942.3:p.Leu1077Phe	0.7	0	NA	28.4
chr10	43623635	C	T	missense_variant	MODERATE	RET	ENST00000355710.3:c.3263C>T	ENSP00000347942.3:p.Pro1088Leu	0.75	0	NA	23.2
chr10	43623686	C	T	missense_variant	MODERATE	RET	ENST00000355710.3:c.3314C>T	ENSP00000347942.3:p.Ala1105Val	0.75	2.47e-05	2.43635e-05	27.7
chr10	49609709	C	T	synonymous_variant	LOW	MAPK8	ENST00000374189.1:c.6C>T	ENSP00000363304.1:p.Ser2%3D	NA	0	NA	13.22
chr10	49609769	C	T	synonymous_variant	LOW	MAPK8	ENST00000374189.1:c.66C>T	ENSP00000363304.1:p.Val22%3D	NA	0	NA	16.3
chr10	49609800	G	A	missense_variant	MODERATE	MAPK8	ENST00000374189.1:c.97G>A	ENSP00000363304.1:p.Gly33Ser	0.5	0	NA	28.7
chr10	49609815	G	A	missense_variant	MODERATE	MAPK8	ENST00000374189.1:c.112G>A	ENSP00000363304.1:p.Gly38Arg	0.55	0	NA	29.3
chr10	49609816	G	A	missense_variant	MODERATE	MAPK8	ENST00000374189.1:c.113G>A	ENSP00000363304.1:p.Gly38Glu	0.1	0	NA	29.9
chr10	49612811	G	A	intron_variant	MODIFIER	MAPK8	ENST00000374189.1:c.123-84G>A		NA	NA	NA	3.132
chr10	49612844	A	C	intron_variant	MODIFIER	MAPK8	ENST00000374189.1:c.123-51A>C		NA	NA	NA	1.783
chr10	49612926	G	A	missense_variant	MODERATE	MAPK8	ENST00000374189.1:c.154G>A	ENSP00000363304.1:p.Val52Ile	0.55	0	NA	24.5
chr10	49617953	A	G	missense_variant	MODERATE	MAPK8	ENST00000374189.1:c.284A>G	ENSP00000363304.1:p.Gln95Arg	0.05	0	NA	17.72
chr10	49618017	A	G	intron_variant	MODIFIER	MAPK8	ENST00000374189.1:c.311+37A>G		NA	NA	NA	3.474
chr10	49618171	G	A	missense_variant	MODERATE	MAPK8	ENST00000374189.1:c.410G>A	ENSP00000363304.1:p.Cys137Tyr	0.1	0	NA	25.1
chr10	49628139	G	A	intron_variant	MODIFIER	MAPK8	ENST00000374189.1:c.451-59G>A		NA	NA	NA	5.251
chr10	49628181	A	T	intron_variant	MODIFIER	MAPK8	ENST00000374189.1:c.451-17A>T		NA	NA	NA	8.072
chr10	49628182	T	A	intron_variant	MODIFIER	MAPK8	ENST00000374189.1:c.451-16T>A		NA	NA	NA	12.79
chr10	49632190	C	T	missense_variant	MODERATE	MAPK8	ENST00000374189.1:c.676C>T	ENSP00000363304.1:p.Pro226Ser	0.05	0	NA	23.8
chr10	49632219	G	A	intron_variant	MODIFIER	MAPK8	ENST00000374189.1:c.688+17G>A		NA	NA	NA	13.96
chr10	49632585	G	A	intron_variant	MODIFIER	MAPK8	ENST00000374189.1:c.688+383G>A		0.6	0	NA	17.41
chr10	49632587	G	A	intron_variant	MODIFIER	MAPK8	ENST00000374189.1:c.688+385G>A		0.45	0	NA	16.41
chr10	49635160	G	A	missense_variant	MODERATE	MAPK8	ENST00000374189.1:c.1034G>A	ENSP00000363304.1:p.Arg345Lys	0.65	8.44e-06	4.06659e-06	22.8
chr10	49635169	C	T	missense_variant	MODERATE	MAPK8	ENST00000374189.1:c.1043C>T	ENSP00000363304.1:p.Thr348Ile	0.65	0	NA	25.3
chr10	49639192	C	T	intron_variant	MODIFIER	MAPK8	ENST00000374189.1:c.1061-44C>T		NA	NA	NA	14.9
chr10	49639253	G	A	missense_variant	MODERATE	MAPK8	ENST00000374189.1:c.1078G>A	ENSP00000363304.1:p.Val360Ile	0.55	0	NA	22.8
chr10	49639284	G	A	missense_variant	MODERATE	MAPK8	ENST00000374189.1:c.1109G>A	ENSP00000363304.1:p.Gly370Glu	0.35	0	NA	32
chr10	49643095	G	A	3_prime_UTR_variant	MODIFIER	MAPK8	ENST00000374189.1:c.*23G>A		NA	NA	NA	8.228
chr10	51568307	C	T	5_prime_UTR_variant	MODIFIER	NCOA4	ENST00000452682.1:c.-50C>T		NA	NA	NA	11.03
chr10	51568378	T	G	missense_variant	MODERATE	NCOA4	ENST00000452682.1:c.22T>G	ENSP00000395465.1:p.Phe8Val	0.8	0.516413	NA	0.082
chr10	51568384	C	T	synonymous_variant	LOW	NCOA4	ENST00000452682.1:c.28C>T	ENSP00000395465.1:p.Leu10%3D	NA	0	NA	9.251
chr10	51579162	G	A	synonymous_variant	LOW	NCOA4	ENST00000452682.1:c.69G>A	ENSP00000395465.1:p.Gln23%3D	NA	0	NA	10.76
chr10	51579185	A	G	missense_variant	MODERATE	NCOA4	ENST00000452682.1:c.92A>G	ENSP00000395465.1:p.Glu31Gly	0.55	0	NA	26.7
chr10	51579292	G	A	intron_variant	MODIFIER	NCOA4	ENST00000452682.1:c.189+10G>A		NA	NA	NA	15.61
chr10	51581266	C	T	splice_region_variant&intron_variant	LOW	NCOA4	ENST00000452682.1:c.420-4C>T		NA	NA	NA	16.08
chr10	51582894	C	T	synonymous_variant	LOW	NCOA4	ENST00000452682.1:c.717C>T	ENSP00000395465.1:p.Asp239%3D	NA	0.0922989	NA	10.36
chr10	51584794	A	T	missense_variant	MODERATE	NCOA4	ENST00000452682.1:c.941A>T	ENSP00000395465.1:p.Glu314Val	0.65	0.00242227	NA	26.9
chr10	51585207	G	A	missense_variant	MODERATE	NCOA4	ENST00000452682.1:c.1354G>A	ENSP00000395465.1:p.Gly452Arg	0.7	0	NA	32
chr10	51585241	A	G	missense_variant	MODERATE	NCOA4	ENST00000452682.1:c.1388A>G	ENSP00000395465.1:p.Lys463Arg	0.8	0.00344031	NA	9.884
chr10	51586473	C	T	intron_variant	MODIFIER	NCOA4	ENST00000452682.1:c.1887+62C>T		NA	NA	NA	18.17
chr10	51586611	C	T	missense_variant&splice_region_variant	MODERATE	NCOA4	ENST00000452682.1:c.1889C>T	ENSP00000395465.1:p.Ala630Val	0.9	0	NA	6.6
chr10	51586631	C	T	stop_gained	HIGH	NCOA4	ENST00000452682.1:c.1909C>T	ENSP00000395465.1:p.Gln637Ter	NA	0	NA	35
chr10	70332066	C	T	5_prime_UTR_variant	MODIFIER	TET1	ENST00000373644.4:c.-30C>T		NA	NA	NA	13.19
chr10	70332477	G	A	missense_variant	MODERATE	TET1	ENST00000373644.4:c.382G>A	ENSP00000362748.4:p.Val128Ile	0.85	3.3e-05	3.25145e-05	11.72
chr10	70332575	G	A	missense_variant	MODERATE	TET1	ENST00000373644.4:c.480G>A	ENSP00000362748.4:p.Met160Ile	0.95	0	NA	0.002
chr10	70332580	A	G	missense_variant	MODERATE	TET1	ENST00000373644.4:c.485A>G	ENSP00000362748.4:p.Asp162Gly	0.7	0.329149	0.330584	13.21
chr10	70332611	A	C	synonymous_variant	LOW	TET1	ENST00000373644.4:c.516A>C	ENSP00000362748.4:p.Leu172%3D	NA	0.000132186	NA	0.002
chr10	70332672	T	A	missense_variant	MODERATE	TET1	ENST00000373644.4:c.577T>A	ENSP00000362748.4:p.Ser193Thr	0.95	0.178831	0.182135	19.16
chr10	70332862	C	T	missense_variant	MODERATE	TET1	ENST00000373644.4:c.767C>T	ENSP00000362748.4:p.Ala256Val	0.6	0.11222	0.115874	15.68
chr10	70332891	C	G	missense_variant	MODERATE	TET1	ENST00000373644.4:c.796C>G	ENSP00000362748.4:p.Pro266Ala	0.9	0.000709056	0.000714936	0.232
chr10	70332991	C	T	missense_variant	MODERATE	TET1	ENST00000373644.4:c.896C>T	ENSP00000362748.4:p.Thr299Ile	0.7	8.26e-06	4.06405e-06	23.1
chr10	70333057	C	T	missense_variant	MODERATE	TET1	ENST00000373644.4:c.962C>T	ENSP00000362748.4:p.Thr321Met	0.7	1.65e-05	8.12599e-06	22.2
chr10	70333196	G	A	synonymous_variant	LOW	TET1	ENST00000373644.4:c.1101G>A	ENSP00000362748.4:p.Gln367%3D	NA	0	NA	0.138
chr10	70333224	G	A	missense_variant	MODERATE	TET1	ENST00000373644.4:c.1129G>A	ENSP00000362748.4:p.Glu377Lys	0.95	0	NA	13.59
chr10	70333234	G	A	missense_variant	MODERATE	TET1	ENST00000373644.4:c.1139G>A	ENSP00000362748.4:p.Gly380Asp	0.55	0	NA	25.5
chr10	70333254	G	A	missense_variant	MODERATE	TET1	ENST00000373644.4:c.1159G>A	ENSP00000362748.4:p.Glu387Lys	0.9	0	NA	23.6
chr10	70333360	G	A	missense_variant	MODERATE	TET1	ENST00000373644.4:c.1265G>A	ENSP00000362748.4:p.Ser422Asn	0.85	0	NA	0.018
chr10	70333405	C	T	missense_variant	MODERATE	TET1	ENST00000373644.4:c.1310C>T	ENSP00000362748.4:p.Pro437Leu	0.95	0	NA	5.984
chr10	70333446	G	A	missense_variant	MODERATE	TET1	ENST00000373644.4:c.1351G>A	ENSP00000362748.4:p.Glu451Lys	0.95	0	NA	25.9
chr10	70333480	T	C	missense_variant	MODERATE	TET1	ENST00000373644.4:c.1385T>C	ENSP00000362748.4:p.Val462Ala	0.65	0	NA	11.13
chr10	70333488	G	A	missense_variant	MODERATE	TET1	ENST00000373644.4:c.1393G>A	ENSP00000362748.4:p.Ala465Thr	0.55	0	NA	14.05
chr10	70333555	C	T	missense_variant	MODERATE	TET1	ENST00000373644.4:c.1460C>T	ENSP00000362748.4:p.Ser487Leu	0.9	0.00375505	0.00409779	6.466
chr10	70333560	C	T	missense_variant	MODERATE	TET1	ENST00000373644.4:c.1465C>T	ENSP00000362748.4:p.Pro489Ser	0.55	0	NA	25.1
chr10	70333864	G	A	missense_variant	MODERATE	TET1	ENST00000373644.4:c.1769G>A	ENSP00000362748.4:p.Arg590Gln	0.6	0	8.12724e-06	27.8
chr10	70360768	G	A	missense_variant	MODERATE	TET1	ENST00000373644.4:c.1945G>A	ENSP00000362748.4:p.Glu649Lys	0.6	0	4.20493e-06	25.9
chr10	70404466	C	T	synonymous_variant	LOW	TET1	ENST00000373644.4:c.1980C>T	ENSP00000362748.4:p.Asp660%3D	NA	0	NA	5.966
chr10	70404515	T	A	missense_variant	MODERATE	TET1	ENST00000373644.4:c.2029T>A	ENSP00000362748.4:p.Cys677Ser	0.7	0.000234698	0.000180716	10.18
chr10	70404588	G	A	missense_variant	MODERATE	TET1	ENST00000373644.4:c.2102G>A	ENSP00000362748.4:p.Ser701Asn	0.95	0.00793783	0.00819946	5.265
chr10	70404731	C	A	missense_variant	MODERATE	TET1	ENST00000373644.4:c.2245C>A	ENSP00000362748.4:p.Pro749Thr	0.95	0	NA	13.66
chr10	70404842	T	C	synonymous_variant	LOW	TET1	ENST00000373644.4:c.2356T>C	ENSP00000362748.4:p.Leu786%3D	NA	0	NA	0.007
chr10	70404892	C	T	synonymous_variant	LOW	TET1	ENST00000373644.4:c.2406C>T	ENSP00000362748.4:p.Asn802%3D	NA	0.000222761	NA	11.37
chr10	70404919	G	A	missense_variant	MODERATE	TET1	ENST00000373644.4:c.2433G>A	ENSP00000362748.4:p.Met811Ile	0.85	8.24e-06	4.06365e-06	0.01
chr10	70404981	G	A	missense_variant	MODERATE	TET1	ENST00000373644.4:c.2495G>A	ENSP00000362748.4:p.Cys832Tyr	0.7	0.00683125	0.00526709	23.3
chr10	70405040	G	A	missense_variant	MODERATE	TET1	ENST00000373644.4:c.2554G>A	ENSP00000362748.4:p.Glu852Lys	0.75	0	NA	12.02
chr10	70405133	G	C	missense_variant	MODERATE	TET1	ENST00000373644.4:c.2647G>C	ENSP00000362748.4:p.Asp883His	0.95	0	NA	23.4
chr10	70405237	G	A	synonymous_variant	LOW	TET1	ENST00000373644.4:c.2751G>A	ENSP00000362748.4:p.Glu917%3D	NA	0.160092	NA	1.33
chr10	70405244	G	A	missense_variant	MODERATE	TET1	ENST00000373644.4:c.2758G>A	ENSP00000362748.4:p.Glu920Lys	1	0	NA	14.6
chr10	70405335	C	T	missense_variant	MODERATE	TET1	ENST00000373644.4:c.2849C>T	ENSP00000362748.4:p.Pro950Leu	0.65	0	NA	12.42
chr10	70405439	G	T	missense_variant	MODERATE	TET1	ENST00000373644.4:c.2953G>T	ENSP00000362748.4:p.Ala985Ser	0.75	0.00682968	0.00526025	7.731
chr10	70405539	A	G	missense_variant	MODERATE	TET1	ENST00000373644.4:c.3053A>G	ENSP00000362748.4:p.Asn1018Ser	0.4	0.103196	0.108049	0.111
chr10	70405541	A	G	missense_variant	MODERATE	TET1	ENST00000373644.4:c.3055A>G	ENSP00000362748.4:p.Lys1019Glu	0.85	0.0226699	0.0223223	16.42
chr10	70405694	C	T	missense_variant	MODERATE	TET1	ENST00000373644.4:c.3208C>T	ENSP00000362748.4:p.His1070Tyr	0.6	0	NA	8.634
chr10	70405855	A	G	missense_variant	MODERATE	TET1	ENST00000373644.4:c.3369A>G	ENSP00000362748.4:p.Ile1123Met	0.95	0.773691	0.777419	0.01
chr10	70405991	C	T	stop_gained	HIGH	TET1	ENST00000373644.4:c.3505C>T	ENSP00000362748.4:p.Gln1169Ter	NA	0	NA	36
chr10	70406189	G	C	missense_variant	MODERATE	TET1	ENST00000373644.4:c.3703G>C	ENSP00000362748.4:p.Val1235Leu	0.95	0.000766568	0.000743304	0.001
chr10	70406240	G	A	missense_variant	MODERATE	TET1	ENST00000373644.4:c.3754G>A	ENSP00000362748.4:p.Glu1252Lys	0.9	0	NA	10.99
chr10	70406328	C	T	missense_variant	MODERATE	TET1	ENST00000373644.4:c.3842C>T	ENSP00000362748.4:p.Ala1281Val	0.75	0	NA	12.96
chr10	70406386	C	A	synonymous_variant	LOW	TET1	ENST00000373644.4:c.3900C>A	ENSP00000362748.4:p.Thr1300%3D	NA	0	NA	16.37
chr10	70406477	C	T	missense_variant	MODERATE	TET1	ENST00000373644.4:c.3991C>T	ENSP00000362748.4:p.His1331Tyr	0.75	0	NA	14.36
chr10	70406518	A	T	synonymous_variant	LOW	TET1	ENST00000373644.4:c.4032A>T	ENSP00000362748.4:p.Thr1344%3D	NA	0.0255675	NA	0.007
chr10	70406521	C	T	synonymous_variant	LOW	TET1	ENST00000373644.4:c.4035C>T	ENSP00000362748.4:p.Pro1345%3D	NA	8.24e-06	NA	12.53
chr10	70406532	C	T	missense_variant	MODERATE	TET1	ENST00000373644.4:c.4046C>T	ENSP00000362748.4:p.Ser1349Leu	0.9	0	NA	22.9
chr10	70406748	C	T	missense_variant	MODERATE	TET1	ENST00000373644.4:c.4262C>T	ENSP00000362748.4:p.Thr1421Ile	0.85	0	NA	14.46
chr10	70411578	T	C	intron_variant	MODIFIER	TET1	ENST00000373644.4:c.4277-25T>C		NA	NA	NA	18.38
chr10	70411614	C	T	stop_gained	HIGH	TET1	ENST00000373644.4:c.4288C>T	ENSP00000362748.4:p.Gln1430Ter	NA	0	NA	50
chr10	70411685	G	A	missense_variant	MODERATE	TET1	ENST00000373644.4:c.4359G>A	ENSP00000362748.4:p.Met1453Ile	0.65	0	NA	32
chr10	70412343	G	A	missense_variant	MODERATE	TET1	ENST00000373644.4:c.4453G>A	ENSP00000362748.4:p.Ala1485Thr	0.6	0	NA	34
chr10	70432653	C	T	missense_variant&splice_region_variant	MODERATE	TET1	ENST00000373644.4:c.4675C>T	ENSP00000362748.4:p.Arg1559Cys	0.55	0	NA	26.8
chr10	70441165	C	T	missense_variant	MODERATE	TET1	ENST00000373644.4:c.4834C>T	ENSP00000362748.4:p.Leu1612Phe	0.8	0	NA	27.2
chr10	70442595	G	A	splice_region_variant&synonymous_variant	LOW	TET1	ENST00000373644.4:c.4917G>A	ENSP00000362748.4:p.Val1639%3D	NA	0	NA	8.534
chr10	70442654	C	T	missense_variant	MODERATE	TET1	ENST00000373644.4:c.4976C>T	ENSP00000362748.4:p.Ser1659Phe	0.55	0	NA	25.9
chr10	70442681	G	A	missense_variant	MODERATE	TET1	ENST00000373644.4:c.5003G>A	ENSP00000362748.4:p.Cys1668Tyr	0.3	0	NA	32
chr10	70442686	C	T	missense_variant	MODERATE	TET1	ENST00000373644.4:c.5008C>T	ENSP00000362748.4:p.His1670Tyr	0.45	0	NA	32
chr10	70442689	C	T	missense_variant	MODERATE	TET1	ENST00000373644.4:c.5011C>T	ENSP00000362748.4:p.Pro1671Ser	0.7	0	NA	13.76
chr10	70446294	C	T	missense_variant	MODERATE	TET1	ENST00000373644.4:c.5234C>T	ENSP00000362748.4:p.Thr1745Met	0.8	4.12e-05	3.24857e-05	13.44
chr10	70450508	G	A	intron_variant	MODIFIER	TET1	ENST00000373644.4:c.5405-57G>A		NA	NA	NA	2.526
chr10	70450556	C	T	intron_variant	MODIFIER	TET1	ENST00000373644.4:c.5405-9C>T		NA	NA	NA	0.284
chr10	70450582	G	A	missense_variant	MODERATE	TET1	ENST00000373644.4:c.5422G>A	ENSP00000362748.4:p.Val1808Met	1	0.00127904	0.00109799	4.781
chr10	70451089	G	A	missense_variant	MODERATE	TET1	ENST00000373644.4:c.5929G>A	ENSP00000362748.4:p.Asp1977Asn	0.85	0	NA	13.98
chr10	70451463	G	A	synonymous_variant	LOW	TET1	ENST00000373644.4:c.6303G>A	ENSP00000362748.4:p.Leu2101%3D	NA	0	NA	10.73
chr10	70451539	C	T	missense_variant	MODERATE	TET1	ENST00000373644.4:c.6379C>T	ENSP00000362748.4:p.His2127Tyr	0.75	0	NA	23.1
chr10	76602718	G	A	missense_variant	MODERATE	KAT6B	ENST00000287239.4:c.103G>A	ENSP00000287239.4:p.Ala35Thr	0.55	0	NA	27.4
chr10	76602784	G	A	missense_variant	MODERATE	KAT6B	ENST00000287239.4:c.169G>A	ENSP00000287239.4:p.Asp57Asn	0.7	0	NA	28
chr10	76602787	G	A	missense_variant	MODERATE	KAT6B	ENST00000287239.4:c.172G>A	ENSP00000287239.4:p.Gly58Ser	0.7	0	NA	24.2
chr10	76602984	C	T	synonymous_variant	LOW	KAT6B	ENST00000287239.4:c.369C>T	ENSP00000287239.4:p.Gly123%3D	NA	0	NA	11.04
chr10	76602986	C	T	missense_variant	MODERATE	KAT6B	ENST00000287239.4:c.371C>T	ENSP00000287239.4:p.Ser124Phe	0.5	0	NA	28.4
chr10	76603126	C	T	stop_gained	HIGH	KAT6B	ENST00000287239.4:c.511C>T	ENSP00000287239.4:p.Gln171Ter	NA	0	NA	36
chr10	76603135	G	A	missense_variant	MODERATE	KAT6B	ENST00000287239.4:c.520G>A	ENSP00000287239.4:p.Val174Ile	0.7	0	NA	23.3
chr10	76719841	G	A	splice_region_variant&intron_variant	LOW	KAT6B	ENST00000287239.4:c.730+5G>A		NA	NA	NA	18.3
chr10	76729549	G	A	intron_variant	MODIFIER	KAT6B	ENST00000287239.4:c.846+16G>A		NA	NA	NA	1.073
chr10	76732192	C	T	intron_variant	MODIFIER	KAT6B	ENST00000287239.4:c.929-73C>T		NA	NA	NA	5.826
chr10	76735184	G	A	missense_variant	MODERATE	KAT6B	ENST00000287239.4:c.1089G>A	ENSP00000287239.4:p.Met363Ile	0.65	0	NA	15.61
chr10	76735420	T	A	missense_variant	MODERATE	KAT6B	ENST00000287239.4:c.1325T>A	ENSP00000287239.4:p.Phe442Tyr	0.55	0	NA	24.7
chr10	76735731	G	A	missense_variant	MODERATE	KAT6B	ENST00000287239.4:c.1636G>A	ENSP00000287239.4:p.Gly546Arg	0.45	0	NA	26.6
chr10	76735832	C	T	synonymous_variant	LOW	KAT6B	ENST00000287239.4:c.1737C>T	ENSP00000287239.4:p.Ser579%3D	NA	0	NA	6.704
chr10	76735924	G	A	missense_variant	MODERATE	KAT6B	ENST00000287239.4:c.1829G>A	ENSP00000287239.4:p.Arg610Lys	0.65	0	NA	17.94
chr10	76736051	C	T	synonymous_variant	LOW	KAT6B	ENST00000287239.4:c.1956C>T	ENSP00000287239.4:p.Ser652%3D	NA	0	NA	6.769
chr10	76736065	G	A	missense_variant	MODERATE	KAT6B	ENST00000287239.4:c.1970G>A	ENSP00000287239.4:p.Arg657Lys	0.55	0	NA	22.8
chr10	76739076	C	T	missense_variant	MODERATE	KAT6B	ENST00000287239.4:c.2210C>T	ENSP00000287239.4:p.Pro737Leu	0.25	0	NA	34
chr10	76744828	T	C	intron_variant	MODIFIER	KAT6B	ENST00000287239.4:c.2374-10T>C		NA	NA	NA	12.9
chr10	76744930	G	A	synonymous_variant	LOW	KAT6B	ENST00000287239.4:c.2466G>A	ENSP00000287239.4:p.Glu822%3D	NA	0	NA	5.358
chr10	76748797	G	A	synonymous_variant	LOW	KAT6B	ENST00000287239.4:c.2556G>A	ENSP00000287239.4:p.Lys852%3D	NA	0	NA	10.51
chr10	76748818	G	A	missense_variant	MODERATE	KAT6B	ENST00000287239.4:c.2577G>A	ENSP00000287239.4:p.Met859Ile	0.6	0	NA	29.3
chr10	76748831	C	T	missense_variant	MODERATE	KAT6B	ENST00000287239.4:c.2590C>T	ENSP00000287239.4:p.His864Tyr	0.7	0	NA	10.91
chr10	76748880	G	A	intron_variant	MODIFIER	KAT6B	ENST00000287239.4:c.2629+10G>A		NA	NA	NA	14.96
chr10	76780598	C	T	intron_variant	MODIFIER	KAT6B	ENST00000287239.4:c.2861+27C>T		NA	NA	NA	0.005
chr10	76781600	G	A	intron_variant	MODIFIER	KAT6B	ENST00000287239.4:c.3022-39G>A		NA	NA	NA	5.481
chr10	76781678	G	A	missense_variant	MODERATE	KAT6B	ENST00000287239.4:c.3061G>A	ENSP00000287239.4:p.Glu1021Lys	0.6	0	NA	21.1
chr10	76781836	G	A	synonymous_variant	LOW	KAT6B	ENST00000287239.4:c.3219G>A	ENSP00000287239.4:p.Glu1073%3D	NA	0	NA	0.01
chr10	76781840	G	A	missense_variant	MODERATE	KAT6B	ENST00000287239.4:c.3223G>A	ENSP00000287239.4:p.Glu1075Lys	0.6	0	NA	19.01
chr10	76781905	GGAA	G	inframe_deletion	MODERATE	KAT6B	ENST00000287239.4:c.3310_3312del	ENSP00000287239.4:p.Glu1104del	NA	0.257147	NA	0.069
chr10	76784744	G	A	missense_variant	MODERATE	KAT6B	ENST00000287239.4:c.3401G>A	ENSP00000287239.4:p.Gly1134Asp	0.5	0	NA	24.8
chr10	76784780	C	T	missense_variant	MODERATE	KAT6B	ENST00000287239.4:c.3437C>T	ENSP00000287239.4:p.Thr1146Ile	0.6	0	4.06101e-06	29.5
chr10	76784792	C	T	missense_variant	MODERATE	KAT6B	ENST00000287239.4:c.3449C>T	ENSP00000287239.4:p.Ser1150Leu	0.55	0	NA	26.3
chr10	76784815	G	A	missense_variant	MODERATE	KAT6B	ENST00000287239.4:c.3472G>A	ENSP00000287239.4:p.Glu1158Lys	0.75	0	NA	32
chr10	76784935	G	A	missense_variant	MODERATE	KAT6B	ENST00000287239.4:c.3592G>A	ENSP00000287239.4:p.Gly1198Arg	0.75	0	NA	29.2
chr10	76784971	G	A	missense_variant	MODERATE	KAT6B	ENST00000287239.4:c.3628G>A	ENSP00000287239.4:p.Asp1210Asn	0.75	0	NA	25.4
chr10	76788650	G	A	synonymous_variant	LOW	KAT6B	ENST00000287239.4:c.4068G>A	ENSP00000287239.4:p.Glu1356%3D	NA	0	NA	0.022
chr10	76788659	GGAA	G	inframe_deletion	MODERATE	KAT6B	ENST00000287239.4:c.4080_4082del	ENSP00000287239.4:p.Glu1368del	NA	0.0135351	NA	NA
chr10	76788659	GGAAGAGGAA	G	inframe_deletion	MODERATE	KAT6B	ENST00000287239.4:c.4097_4105del	ENSP00000287239.4:p.Glu1366_Glu1368del	NA	0.0135351	NA	5.839
chr10	76788668	A	G	synonymous_variant	LOW	KAT6B	ENST00000287239.4:c.4086A>G	ENSP00000287239.4:p.Glu1362%3D	NA	0	NA	0.003
chr10	76788672	G	A	missense_variant	MODERATE	KAT6B	ENST00000287239.4:c.4090G>A	ENSP00000287239.4:p.Glu1364Lys	0.7	0	NA	18.38
chr10	76788925	G	A	missense_variant	MODERATE	KAT6B	ENST00000287239.4:c.4343G>A	ENSP00000287239.4:p.Ser1448Asn	0.75	0	4.0617e-06	0.002
chr10	76789094	G	A	synonymous_variant	LOW	KAT6B	ENST00000287239.4:c.4512G>A	ENSP00000287239.4:p.Glu1504%3D	NA	8.26e-06	NA	0.251
chr10	76789213	C	T	missense_variant	MODERATE	KAT6B	ENST00000287239.4:c.4631C>T	ENSP00000287239.4:p.Ala1544Val	0.55	0	NA	28.1
chr10	76789595	C	A	synonymous_variant	LOW	KAT6B	ENST00000287239.4:c.5013C>A	ENSP00000287239.4:p.Gly1671%3D	NA	0	NA	10.99
chr10	76789651	T	C	missense_variant	MODERATE	KAT6B	ENST00000287239.4:c.5069T>C	ENSP00000287239.4:p.Met1690Thr	0.45	0	NA	20.8
chr10	76789697	C	T	synonymous_variant	LOW	KAT6B	ENST00000287239.4:c.5115C>T	ENSP00000287239.4:p.Ser1705%3D	NA	0	NA	9.842
chr10	76789730	G	A	synonymous_variant	LOW	KAT6B	ENST00000287239.4:c.5148G>A	ENSP00000287239.4:p.Gln1716%3D	NA	0	NA	1.468
chr10	76789732	G	A	missense_variant	MODERATE	KAT6B	ENST00000287239.4:c.5150G>A	ENSP00000287239.4:p.Ser1717Asn	0.55	0	NA	12.81
chr10	76789733	C	T	synonymous_variant	LOW	KAT6B	ENST00000287239.4:c.5151C>T	ENSP00000287239.4:p.Ser1717%3D	NA	0	NA	9.191
chr10	76789735	G	A	missense_variant	MODERATE	KAT6B	ENST00000287239.4:c.5153G>A	ENSP00000287239.4:p.Ser1718Asn	0.55	0	NA	25.8
chr10	76789736	C	T	synonymous_variant	LOW	KAT6B	ENST00000287239.4:c.5154C>T	ENSP00000287239.4:p.Ser1718%3D	NA	0	NA	6.9
chr10	76789738	G	A	missense_variant	MODERATE	KAT6B	ENST00000287239.4:c.5156G>A	ENSP00000287239.4:p.Cys1719Tyr	0.3	0	NA	26.1
chr10	76789757	G	A	missense_variant	MODERATE	KAT6B	ENST00000287239.4:c.5175G>A	ENSP00000287239.4:p.Met1725Ile	0.6	1.66e-05	1.22441e-05	18.96
chr10	76789874	G	A	synonymous_variant	LOW	KAT6B	ENST00000287239.4:c.5292G>A	ENSP00000287239.4:p.Gln1764%3D	NA	0	NA	0.989
chr10	76790121	G	A	missense_variant	MODERATE	KAT6B	ENST00000287239.4:c.5539G>A	ENSP00000287239.4:p.Ala1847Thr	0.45	0	NA	24
chr10	76790178	C	T	missense_variant	MODERATE	KAT6B	ENST00000287239.4:c.5596C>T	ENSP00000287239.4:p.His1866Tyr	0.25	0	NA	25.9
chr10	76790241	C	T	missense_variant	MODERATE	KAT6B	ENST00000287239.4:c.5659C>T	ENSP00000287239.4:p.Pro1887Ser	0.45	0	NA	24
chr10	76790270	G	A	synonymous_variant	LOW	KAT6B	ENST00000287239.4:c.5688G>A	ENSP00000287239.4:p.Leu1896%3D	NA	0	NA	2.019
chr10	76790485	G	A	missense_variant	MODERATE	KAT6B	ENST00000287239.4:c.5903G>A	ENSP00000287239.4:p.Ser1968Asn	0.6	0	NA	24.8
chr10	76790519	C	T	synonymous_variant	LOW	KAT6B	ENST00000287239.4:c.5937C>T	ENSP00000287239.4:p.Val1979%3D	NA	0	NA	5.455
chr10	76790684	C	T	synonymous_variant	LOW	KAT6B	ENST00000287239.4:c.6102C>T	ENSP00000287239.4:p.Ala2034%3D	NA	0	NA	9.513
chr10	8097566	TC	T	5_prime_UTR_variant	MODIFIER	GATA3	ENST00000379328.3:c.-49del		NA	NA	NA	NA
chr10	8097567	C	CG	5_prime_UTR_variant	MODIFIER	GATA3	ENST00000379328.3:c.-52_-51insG		NA	NA	NA	NA
chr10	8097570	C	T	5_prime_UTR_variant	MODIFIER	GATA3	ENST00000379328.3:c.-49C>T		NA	NA	NA	20.5
chr10	8097826	G	A	missense_variant	MODERATE	GATA3	ENST00000379328.3:c.208G>A	ENSP00000368632.3:p.Ala70Thr	0.65	0	NA	20.6
chr10	8100330	G	A	missense_variant	MODERATE	GATA3	ENST00000379328.3:c.304G>A	ENSP00000368632.3:p.Ala102Thr	0.55	0	4.09511e-06	15.62
chr10	8100358	C	T	missense_variant	MODERATE	GATA3	ENST00000379328.3:c.332C>T	ENSP00000368632.3:p.Pro111Leu	0.55	0	NA	23
chr10	8100647	C	T	synonymous_variant	LOW	GATA3	ENST00000379328.3:c.621C>T	ENSP00000368632.3:p.Ala207%3D	NA	0.0483981	NA	14.07
chr10	8100733	C	G	missense_variant	MODERATE	GATA3	ENST00000379328.3:c.707C>G	ENSP00000368632.3:p.Pro236Arg	0.6	2.55e-05	1.65375e-05	27.6
chr10	8106045	C	T	missense_variant	MODERATE	GATA3	ENST00000379328.3:c.868C>T	ENSP00000368632.3:p.Leu290Phe	0.6	0	NA	32
chr10	8106135	A	G	intron_variant	MODIFIER	GATA3	ENST00000379328.3:c.924+34A>G		NA	NA	NA	3.544
chr10	8115668	TAAAAAAAAA	ATAAAAAAAG	intron_variant	MODIFIER	GATA3	ENST00000379328.3:c.1051-34_1051-25delinsATAAAAAAAG		NA	NA	NA	NA
chr10	8115668	TAAAAAAAAA	ATAAAAAAAT	intron_variant	MODIFIER	GATA3	ENST00000379328.3:c.1051-34_1051-25delinsATAAAAAAAT		NA	NA	NA	NA
chr10	8115908	G	A	synonymous_variant	LOW	GATA3	ENST00000379328.3:c.1257G>A	ENSP00000368632.3:p.Thr419%3D	NA	0.0302396	NA	12.04
chr10	8116018	G	A	3_prime_UTR_variant	MODIFIER	GATA3	ENST00000379328.3:c.*32G>A		NA	NA	NA	0.128
chr10	88635751	A	G	5_prime_UTR_variant	MODIFIER	BMPR1A	ENST00000372037.3:c.-25A>G		NA	NA	NA	6.951
chr10	88649851	G	A	missense_variant	MODERATE	BMPR1A	ENST00000372037.3:c.100G>A	ENSP00000361107.1:p.Gly34Arg	0.75	0	NA	25
chr10	88649874	G	A	synonymous_variant	LOW	BMPR1A	ENST00000372037.3:c.123G>A	ENSP00000361107.1:p.Gln41%3D	NA	0	NA	10.31
chr10	88649973	C	T	synonymous_variant	LOW	BMPR1A	ENST00000372037.3:c.222C>T	ENSP00000361107.1:p.Asn74%3D	NA	0	NA	12.55
chr10	88649978	G	A	missense_variant	MODERATE	BMPR1A	ENST00000372037.3:c.227G>A	ENSP00000361107.1:p.Cys76Tyr	0.55	0	NA	28.7
chr10	88659496	C	T	intron_variant	MODIFIER	BMPR1A	ENST00000372037.3:c.334-55C>T		NA	NA	NA	1.566
chr10	88659562	A	G	synonymous_variant	LOW	BMPR1A	ENST00000372037.3:c.345A>G	ENSP00000361107.1:p.Lys115%3D	NA	0	NA	4.938
chr10	88659881	C	T	splice_region_variant&synonymous_variant	LOW	BMPR1A	ENST00000372037.3:c.528C>T	ENSP00000361107.1:p.Tyr176%3D	NA	0	NA	12.2
chr10	88672058	G	A	missense_variant	MODERATE	BMPR1A	ENST00000372037.3:c.592G>A	ENSP00000361107.1:p.Ala198Thr	0.65	0	NA	21.3
chr10	88672067	C	T	missense_variant	MODERATE	BMPR1A	ENST00000372037.3:c.601C>T	ENSP00000361107.1:p.Pro201Ser	0.55	0	NA	20.3
chr10	88676857	C	T	intron_variant	MODIFIER	BMPR1A	ENST00000372037.3:c.676-34C>T		NA	NA	NA	4.612
chr10	88677033	G	A	missense_variant	MODERATE	BMPR1A	ENST00000372037.3:c.818G>A	ENSP00000361107.1:p.Arg273Gln	0.2	8.3e-06	8.12599e-06	34
chr10	88678828	G	A	intron_variant	MODIFIER	BMPR1A	ENST00000372037.3:c.869-101G>A		NA	NA	NA	5.274
chr10	88678886	A	G	intron_variant	MODIFIER	BMPR1A	ENST00000372037.3:c.869-43A>G		NA	NA	NA	9.776
chr10	88678929	G	A	missense_variant&splice_region_variant	MODERATE	BMPR1A	ENST00000372037.3:c.869G>A	ENSP00000361107.1:p.Gly290Asp	0.05	0	NA	26.9
chr10	88678993	C	T	synonymous_variant	LOW	BMPR1A	ENST00000372037.3:c.933C>T	ENSP00000361107.1:p.Tyr311%3D	NA	0	NA	10.17
chr10	88679200	C	T	synonymous_variant	LOW	BMPR1A	ENST00000372037.3:c.1140C>T	ENSP00000361107.1:p.Asp380%3D	NA	0.0153525	NA	12.07
chr10	88683110	C	T	intron_variant	MODIFIER	BMPR1A	ENST00000372037.3:c.1343-23C>T		NA	NA	NA	6.636
chr10	88683122	T	C	intron_variant	MODIFIER	BMPR1A	ENST00000372037.3:c.1343-11T>C		NA	NA	NA	1.583
chr10	88683156	C	T	missense_variant	MODERATE	BMPR1A	ENST00000372037.3:c.1366C>T	ENSP00000361107.1:p.Pro456Ser	0.05	0	NA	29.3
chr10	88683180	G	A	missense_variant	MODERATE	BMPR1A	ENST00000372037.3:c.1390G>A	ENSP00000361107.1:p.Asp464Asn	0.1	0	NA	32
chr10	88683282	C	T	intron_variant	MODIFIER	BMPR1A	ENST00000372037.3:c.1473+19C>T		NA	NA	NA	0.057
chr10	88683389	G	A	stop_gained	HIGH	BMPR1A	ENST00000372037.3:c.1512G>A	ENSP00000361107.1:p.Trp504Ter	NA	0	NA	43
chr10	88683442	C	T	missense_variant	MODERATE	BMPR1A	ENST00000372037.3:c.1565C>T	ENSP00000361107.1:p.Ala522Val	0.3	0	NA	25
chr10	89685328	C	T	intron_variant	MODIFIER	PTEN	ENST00000371953.3:c.209+14C>T		NA	NA	NA	14.33
chr10	89690864	G	A	intron_variant	MODIFIER	PTEN	ENST00000371953.3:c.253+18G>A		NA	NA	NA	5.454
chr10	89690871	G	A	intron_variant	MODIFIER	PTEN	ENST00000371953.3:c.253+25G>A		NA	NA	NA	5.2
chr10	89692983	G	A	missense_variant	MODERATE	PTEN	ENST00000371953.3:c.467G>A	ENSP00000361021.3:p.Gly156Glu	0.1	0	NA	26.3
chr10	89711905	G	A	missense_variant	MODERATE	PTEN	ENST00000371953.3:c.523G>A	ENSP00000361021.3:p.Val175Met	0.1	0	NA	28.2
chr10	89711959	C	T	synonymous_variant	LOW	PTEN	ENST00000371953.3:c.577C>T	ENSP00000361021.3:p.Leu193%3D	NA	8.25e-06	NA	13.17
chr10	89711961	G	A	synonymous_variant	LOW	PTEN	ENST00000371953.3:c.579G>A	ENSP00000361021.3:p.Leu193%3D	NA	9.07e-05	NA	8.759
chr10	89717558	C	T	intron_variant	MODIFIER	PTEN	ENST00000371953.3:c.635-52C>T		NA	NA	NA	15.88
chr10	89717574	C	T	intron_variant	MODIFIER	PTEN	ENST00000371953.3:c.635-36C>T		NA	NA	NA	20.4
chr10	89717677	G	A	synonymous_variant	LOW	PTEN	ENST00000371953.3:c.702G>A	ENSP00000361021.3:p.Arg234%3D	NA	0	NA	7.653
chr10	89717824	T	A	intron_variant	MODIFIER	PTEN	ENST00000371953.3:c.801+48T>A		NA	NA	NA	6.166
chr10	89720610	G	GA	intron_variant	MODIFIER	PTEN	ENST00000371953.3:c.802-41_802-40insA		NA	NA	NA	NA
chr10	89720652	A	AT	frameshift_variant&splice_region_variant	HIGH	PTEN	ENST00000371953.3:c.803_804insT	ENSP00000361021.3:p.Lys269GlnfsTer29	NA	0	NA	NA
chr10	89724992	G	A	intron_variant	MODIFIER	PTEN	ENST00000371953.3:c.1027-52G>A		NA	NA	NA	8.915
chr10	90750697	C	T	splice_region_variant&5_prime_UTR_variant	LOW	ACTA2	ENST00000458208.1:c.-25G>A		NA	NA	NA	8.722
chr10	90762785	G	A	splice_acceptor_variant	HIGH	FAS	ENST00000355740.2:c.31-1G>A		NA	8.25e-06	NA	19.68
chr10	90762850	C	T	missense_variant	MODERATE	FAS	ENST00000355740.2:c.95C>T	ENSP00000347979.2:p.Ser32Phe	0.9	0	NA	0.407
chr10	90762894	C	T	stop_gained	HIGH	FAS	ENST00000355740.2:c.139C>T	ENSP00000347979.2:p.Gln47Ter	NA	0	NA	26.7
chr10	90762896	G	A	synonymous_variant	LOW	FAS	ENST00000355740.2:c.141G>A	ENSP00000347979.2:p.Gln47%3D	NA	0.0062122	NA	0.887
chr10	90762911	G	A	synonymous_variant	LOW	FAS	ENST00000355740.2:c.156G>A	ENSP00000347979.2:p.Leu52%3D	NA	0	NA	1.17
chr10	90762943	G	A	missense_variant	MODERATE	FAS	ENST00000355740.2:c.188G>A	ENSP00000347979.2:p.Cys63Tyr	0.55	0	NA	24.5
chr10	90767482	A	G	synonymous_variant	LOW	FAS	ENST00000355740.2:c.222A>G	ENSP00000347979.2:p.Thr74%3D	NA	0.0564185	NA	0.01
chr10	90767640	C	T	intron_variant	MODIFIER	FAS	ENST00000355740.2:c.334+46C>T		NA	NA	NA	5.67
chr10	90768619	C	T	intron_variant	MODIFIER	FAS	ENST00000355740.2:c.335-27C>T		NA	NA	NA	1.68
chr10	90768669	A	T	missense_variant	MODERATE	FAS	ENST00000355740.2:c.358A>T	ENSP00000347979.2:p.Thr120Ser	0.75	0	NA	18.2
chr10	90770306	G	A	missense_variant	MODERATE	FAS	ENST00000355740.2:c.454G>A	ENSP00000347979.2:p.Gly152Arg	0.6	0	NA	26.2
chr10	90770373	C	T	intron_variant	MODIFIER	FAS	ENST00000355740.2:c.505+16C>T		NA	NA	NA	1.137
chr10	90770439	C	G	intron_variant	MODIFIER	FAS	ENST00000355740.2:c.506-71C>G		NA	NA	NA	1.447
chr10	90771829	T	C	synonymous_variant	LOW	FAS	ENST00000355740.2:c.642T>C	ENSP00000347979.2:p.Thr214%3D	NA	0.756131	NA	0.018
chr10	90774081	G	A	synonymous_variant	LOW	FAS	ENST00000355740.2:c.882G>A	ENSP00000347979.2:p.Leu294%3D	NA	0	NA	2.898
chr10	96522561	T	C	synonymous_variant	LOW	CYP2C19	ENST00000371321.3:c.99T>C	ENSP00000360372.3:p.Pro33%3D	NA	0.0788914	NA	0.096
chr10	96522594	G	A	synonymous_variant	LOW	CYP2C19	ENST00000371321.3:c.132G>A	ENSP00000360372.3:p.Gln44%3D	NA	0	NA	0.171
chr10	96534807	T	C	splice_region_variant&intron_variant	LOW	CYP2C19	ENST00000371321.3:c.169-8T>C		NA	NA	NA	2.827
chr10	96534922	G	C	missense_variant	MODERATE	CYP2C19	ENST00000371321.3:c.276G>C	ENSP00000360372.3:p.Glu92Asp	0.8	0.0235973	0.022752	0.026
chr10	96535022	G	A	intron_variant	MODIFIER	CYP2C19	ENST00000371321.3:c.331+45G>A		NA	NA	NA	2.14
chr10	96535124	A	G	intron_variant	MODIFIER	CYP2C19	ENST00000371321.3:c.332-23A>G		NA	NA	NA	5.31
chr10	96535125	G	A	intron_variant	MODIFIER	CYP2C19	ENST00000371321.3:c.332-22G>A		NA	NA	NA	3.211
chr10	96535165	G	A	missense_variant	MODERATE	CYP2C19	ENST00000371321.3:c.350G>A	ENSP00000360372.3:p.Gly117Glu	0.35	0	NA	25.6
chr10	96535173	T	C	missense_variant	MODERATE	CYP2C19	ENST00000371321.3:c.358T>C	ENSP00000360372.3:p.Trp120Arg	0.35	0.00154024	0.00151872	25.7
chr10	96540271	C	T	missense_variant	MODERATE	CYP2C19	ENST00000371321.3:c.497C>T	ENSP00000360372.3:p.Pro166Leu	0.55	8.24e-06	8.12513e-06	29.6
chr10	96541616	G	A	synonymous_variant	LOW	CYP2C19	ENST00000371321.3:c.681G>A	ENSP00000360372.3:p.Pro227%3D	NA	0.185627	NA	5.686
chr10	96541636	T	A	missense_variant	MODERATE	CYP2C19	ENST00000371321.3:c.701T>A	ENSP00000360372.3:p.Leu234His	0.85	0	NA	3.579
chr10	96580312	C	T	synonymous_variant	LOW	CYP2C19	ENST00000371321.3:c.879C>T	ENSP00000360372.3:p.Asp293%3D	NA	0	NA	2.157
chr10	96602589	G	A	splice_region_variant&intron_variant	LOW	CYP2C19	ENST00000371321.3:c.962-5G>A		NA	NA	NA	8.277
chr10	96602622	C	T	synonymous_variant	LOW	CYP2C19	ENST00000371321.3:c.990C>T	ENSP00000360372.3:p.Val330%3D	NA	0.183515	NA	7.62
chr10	96602623	G	A	missense_variant	MODERATE	CYP2C19	ENST00000371321.3:c.991G>A	ENSP00000360372.3:p.Val331Ile	0.85	0.0624166	NA	0.001
chr10	96602641	C	T	missense_variant	MODERATE	CYP2C19	ENST00000371321.3:c.1009C>T	ENSP00000360372.3:p.Pro337Ser	0.7	8.24e-06	NA	28.1
chr10	96602649	G	A	missense_variant	MODERATE	CYP2C19	ENST00000371321.3:c.1017G>A	ENSP00000360372.3:p.Met339Ile	0.7	0	NA	16.97
chr10	96602700	G	A	synonymous_variant	LOW	CYP2C19	ENST00000371321.3:c.1068G>A	ENSP00000360372.3:p.Gln356%3D	NA	0	NA	3.657
chr10	96602794	C	T	intron_variant	MODIFIER	CYP2C19	ENST00000371321.3:c.1149+13C>T		NA	NA	NA	0.853
chr10	96609699	C	T	missense_variant	MODERATE	CYP2C19	ENST00000371321.3:c.1175C>T	ENSP00000360372.3:p.Thr392Ile	0.8	0	NA	18.5
chr10	96609702	C	T	missense_variant	MODERATE	CYP2C19	ENST00000371321.3:c.1178C>T	ENSP00000360372.3:p.Ser393Phe	0.8	0	NA	24.7
chr10	96609733	C	T	synonymous_variant	LOW	CYP2C19	ENST00000371321.3:c.1209C>T	ENSP00000360372.3:p.Asn403%3D	NA	0	NA	10.12
chr10	96609755	C	T	missense_variant	MODERATE	CYP2C19	ENST00000371321.3:c.1231C>T	ENSP00000360372.3:p.His411Tyr	0.6	0	NA	25.1
chr10	96609761	C	T	synonymous_variant	LOW	CYP2C19	ENST00000371321.3:c.1237C>T	ENSP00000360372.3:p.Leu413%3D	NA	0	NA	10.81
chr10	96609810	C	T	missense_variant	MODERATE	CYP2C19	ENST00000371321.3:c.1286C>T	ENSP00000360372.3:p.Ser429Leu	0.6	0	NA	29.7
chr10	96612636	C	T	missense_variant	MODERATE	CYP2C19	ENST00000371321.3:c.1438C>T	ENSP00000360372.3:p.Pro480Ser	0.65	0	NA	24.1
chr10	97951733	G	A	missense_variant	MODERATE	BLNK	ENST00000224337.5:c.1367C>T	ENSP00000224337.5:p.Ser456Leu	0.7	0	NA	32
chr10	97951802	G	A	missense_variant	MODERATE	BLNK	ENST00000224337.5:c.1298C>T	ENSP00000224337.5:p.Pro433Leu	0.55	0	NA	32
chr10	97956800	C	T	missense_variant	MODERATE	BLNK	ENST00000224337.5:c.1115G>A	ENSP00000224337.5:p.Arg372Gln	0.55	8.29e-06	4.07186e-06	35
chr10	97956829	T	TA	intron_variant	MODIFIER	BLNK	ENST00000224337.5:c.1096-11_1096-10insT		NA	NA	NA	NA
chr10	97956830	T	A	intron_variant	MODIFIER	BLNK	ENST00000224337.5:c.1096-11A>T		NA	NA	NA	6.479
chr10	97960699	C	T	intron_variant	MODIFIER	BLNK	ENST00000224337.5:c.1011+39G>A		NA	NA	NA	11.74
chr10	97960768	G	A	synonymous_variant	LOW	BLNK	ENST00000224337.5:c.981C>T	ENSP00000224337.5:p.Ser327%3D	NA	0	NA	3.454
chr10	97960772	G	A	missense_variant	MODERATE	BLNK	ENST00000224337.5:c.977C>T	ENSP00000224337.5:p.Pro326Leu	0.75	0	NA	8.543
chr10	97964231	C	T	intron_variant	MODIFIER	BLNK	ENST00000224337.5:c.902+57G>A		NA	NA	NA	8.514
chr10	97964275	A	G	intron_variant	MODIFIER	BLNK	ENST00000224337.5:c.902+13T>C		NA	NA	NA	9.628
chr10	97964279	G	A	intron_variant	MODIFIER	BLNK	ENST00000224337.5:c.902+9C>T		NA	NA	NA	8.787
chr10	97964319	C	T	missense_variant	MODERATE	BLNK	ENST00000224337.5:c.871G>A	ENSP00000224337.5:p.Val291Met	0.85	8.24e-06	4.06085e-06	15.36
chr10	97966765	A	G	splice_donor_variant	HIGH	BLNK	ENST00000224337.5:c.817+2T>C		NA	0	NA	24.9
chr10	97966803	C	T	missense_variant	MODERATE	BLNK	ENST00000224337.5:c.781G>A	ENSP00000224337.5:p.Val261Ile	0.65	0	NA	8.575
chr10	97975044	G	A	intron_variant	MODIFIER	BLNK	ENST00000224337.5:c.676+33C>T		NA	NA	NA	2.284
chr10	97975167	GTA	G	intron_variant	MODIFIER	BLNK	ENST00000224337.5:c.608-24_608-23del		NA	NA	NA	4.831
chr10	97975167	GTATATATATATATATAT	GTATATATATATATAT,GTATATATATATAT	intron_variant	MODIFIER	BLNK	ENST00000224337.5:c.608-24_608-23del		NA	NA	NA	4.831
chr10	97975169	A	G	intron_variant	MODIFIER	BLNK	ENST00000224337.5:c.608-24T>C		NA	NA	NA	1.79
chr10	97975184	T	C	intron_variant	MODIFIER	BLNK	ENST00000224337.5:c.608-39A>G		NA	NA	NA	0.855
chr10	97983705	C	T	synonymous_variant	LOW	BLNK	ENST00000224337.5:c.402G>A	ENSP00000224337.5:p.Lys134%3D	NA	0	NA	16.26
chr10	97987120	C	T	intron_variant	MODIFIER	BLNK	ENST00000224337.5:c.361+46G>A		NA	NA	NA	3.613
chr10	97987144	C	G	intron_variant	MODIFIER	BLNK	ENST00000224337.5:c.361+22G>C		NA	NA	NA	3.461
chr10	97987293	G	A	synonymous_variant	LOW	BLNK	ENST00000224337.5:c.234C>T	ENSP00000224337.5:p.His78%3D	NA	1.65e-05	NA	7.783
chr10	97990577	G	A	synonymous_variant	LOW	BLNK	ENST00000224337.5:c.177C>T	ENSP00000224337.5:p.Asp59%3D	NA	0.000228121	NA	1.437
chr10	97990582	CA	C	frameshift_variant	HIGH	BLNK	ENST00000224337.5:c.171del	ENSP00000224337.5:p.Ala58LeufsTer28	NA	0	NA	13.53
chr10	97990583	A	G	synonymous_variant	LOW	BLNK	ENST00000224337.5:c.171T>C	ENSP00000224337.5:p.Pro57%3D	NA	0.638381	NA	0.179
chr10	98002527	C	T	missense_variant	MODERATE	BLNK	ENST00000224337.5:c.127G>A	ENSP00000224337.5:p.Ala43Thr	0.75	0	NA	23.3
chr10	98006768	C	T	missense_variant	MODERATE	BLNK	ENST00000224337.5:c.85G>A	ENSP00000224337.5:p.Glu29Lys	0.8	0	NA	33
chr10	98031072	G	A	intron_variant	MODIFIER	BLNK	ENST00000224337.5:c.47+37C>T		NA	NA	NA	4.671
chr10	98031127	G	A	missense_variant	MODERATE	BLNK	ENST00000224337.5:c.29C>T	ENSP00000224337.5:p.Pro10Leu	0.35	0	NA	24.2
chr10	98031128	G	A	missense_variant	MODERATE	BLNK	ENST00000224337.5:c.28C>T	ENSP00000224337.5:p.Pro10Ser	0.55	0	NA	27.1
chr10	98031150	G	A	synonymous_variant	LOW	BLNK	ENST00000224337.5:c.6C>T	ENSP00000224337.5:p.Asp2%3D	NA	0	NA	7.916
chr10	98031160	T	C	5_prime_UTR_variant	MODIFIER	BLNK	ENST00000224337.5:c.-5A>G		NA	NA	NA	0.873
chr11	102195228	C	T	5_prime_UTR_variant	MODIFIER	BIRC3	ENST00000263464.3:c.-13C>T		NA	NA	NA	11.38
chr11	102195237	C	T	5_prime_UTR_variant	MODIFIER	BIRC3	ENST00000263464.3:c.-4C>T		NA	NA	NA	4.996
chr11	102195279	G	A	synonymous_variant	LOW	BIRC3	ENST00000263464.3:c.39G>A	ENSP00000263464.3:p.Leu13%3D	NA	0	NA	6.818
chr11	102195415	G	A	missense_variant	MODERATE	BIRC3	ENST00000263464.3:c.175G>A	ENSP00000263464.3:p.Gly59Ser	0.3	0	NA	28.8
chr11	102195521	G	A	missense_variant	MODERATE	BIRC3	ENST00000263464.3:c.281G>A	ENSP00000263464.3:p.Arg94Lys	0.85	0	NA	12.49
chr11	102195608	C	T	missense_variant	MODERATE	BIRC3	ENST00000263464.3:c.368C>T	ENSP00000263464.3:p.Ser123Leu	0.75	0	NA	2.586
chr11	102195697	G	A	missense_variant	MODERATE	BIRC3	ENST00000263464.3:c.457G>A	ENSP00000263464.3:p.Asp153Asn	0.85	0	NA	10.15
chr11	102195773	C	T	missense_variant	MODERATE	BIRC3	ENST00000263464.3:c.533C>T	ENSP00000263464.3:p.Thr178Ile	0.75	0	NA	0.011
chr11	102196115	T	A	intron_variant	MODIFIER	BIRC3	ENST00000263464.3:c.853+22T>A		NA	NA	NA	1.272
chr11	102196240	C	T	synonymous_variant	LOW	BIRC3	ENST00000263464.3:c.897C>T	ENSP00000263464.3:p.Leu299%3D	NA	0	NA	10.75
chr11	102198771	T	C	intron_variant	MODIFIER	BIRC3	ENST00000263464.3:c.954-12T>C		NA	NA	NA	13.48
chr11	102198785	G	A	missense_variant&splice_region_variant	MODERATE	BIRC3	ENST00000263464.3:c.956G>A	ENSP00000263464.3:p.Cys319Tyr	0.05	0	NA	29.6
chr11	102198829	G	A	missense_variant	MODERATE	BIRC3	ENST00000263464.3:c.1000G>A	ENSP00000263464.3:p.Val334Ile	0.55	0.000189828	0.000177635	0.002
chr11	102199593	A	T	intron_variant	MODIFIER	BIRC3	ENST00000263464.3:c.1033-35A>T		NA	NA	NA	1.339
chr11	102199607	A	T	intron_variant	MODIFIER	BIRC3	ENST00000263464.3:c.1033-21A>T		NA	NA	NA	0.019
chr11	102206833	G	A	synonymous_variant	LOW	BIRC3	ENST00000263464.3:c.1461G>A	ENSP00000263464.3:p.Gln487%3D	NA	0	NA	8.924
chr11	102206895	C	T	missense_variant	MODERATE	BIRC3	ENST00000263464.3:c.1523C>T	ENSP00000263464.3:p.Thr508Ile	0.6	0	NA	23.2
chr11	102206897	G	A	missense_variant	MODERATE	BIRC3	ENST00000263464.3:c.1525G>A	ENSP00000263464.3:p.Val509Ile	0.6	0	NA	0.011
chr11	102206918	G	A	missense_variant	MODERATE	BIRC3	ENST00000263464.3:c.1546G>A	ENSP00000263464.3:p.Glu516Lys	0.7	0	NA	10.39
chr11	102207458	G	A	intron_variant	MODIFIER	BIRC3	ENST00000263464.3:c.1580-33G>A		NA	NA	NA	8.493
chr11	102207520	G	A	missense_variant	MODERATE	BIRC3	ENST00000263464.3:c.1609G>A	ENSP00000263464.3:p.Glu537Lys	0.75	0	NA	26.1
chr11	102220627	G	A	synonymous_variant	LOW	BIRC2	ENST00000227758.2:c.42G>A	ENSP00000227758.2:p.Ser14%3D	NA	8.43e-06	NA	0.197
chr11	102221103	G	A	missense_variant	MODERATE	BIRC2	ENST00000227758.2:c.518G>A	ENSP00000227758.2:p.Arg173Lys	0.65	0	NA	2.706
chr11	102221184	C	T	missense_variant	MODERATE	BIRC2	ENST00000227758.2:c.599C>T	ENSP00000227758.2:p.Ser200Leu	0.4	0	NA	19.78
chr11	102221187	C	T	missense_variant	MODERATE	BIRC2	ENST00000227758.2:c.602C>T	ENSP00000227758.2:p.Pro201Leu	0.05	0	NA	27.9
chr11	102221199	C	T	missense_variant	MODERATE	BIRC2	ENST00000227758.2:c.614C>T	ENSP00000227758.2:p.Ala205Val	0.05	0	NA	28.3
chr11	102221462	G	A	missense_variant	MODERATE	BIRC2	ENST00000227758.2:c.877G>A	ENSP00000227758.2:p.Ala293Thr	0.1	0	NA	29.1
chr11	102221488	G	A	splice_region_variant&intron_variant	LOW	BIRC2	ENST00000227758.2:c.895+8G>A		NA	NA	NA	0.023
chr11	102221613	G	A	missense_variant	MODERATE	BIRC2	ENST00000227758.2:c.934G>A	ENSP00000227758.2:p.Gly312Ser	0.3	0	NA	25
chr11	102221615	C	T	synonymous_variant	LOW	BIRC2	ENST00000227758.2:c.936C>T	ENSP00000227758.2:p.Gly312%3D	NA	0	NA	9.279
chr11	102221702	C	T	intron_variant	MODIFIER	BIRC2	ENST00000227758.2:c.995+28C>T		NA	NA	NA	3.691
chr11	102239198	G	A	missense_variant	MODERATE	BIRC2	ENST00000227758.2:c.1285G>A	ENSP00000227758.2:p.Asp429Asn	0.7	0	NA	26.3
chr11	102239252	G	A	missense_variant	MODERATE	BIRC2	ENST00000227758.2:c.1339G>A	ENSP00000227758.2:p.Glu447Lys	0.3	8.29e-06	8.15907e-06	25.6
chr11	102248377	C	T	missense_variant	MODERATE	BIRC2	ENST00000227758.2:c.1517C>T	ENSP00000227758.2:p.Ala506Val	0.3	0.0487942	0.0488926	23.3
chr11	102248421	G	A	missense_variant	MODERATE	BIRC2	ENST00000227758.2:c.1561G>A	ENSP00000227758.2:p.Ala521Thr	0.1	0	NA	29.9
chr11	102248737	A	G	synonymous_variant	LOW	BIRC2	ENST00000227758.2:c.1680A>G	ENSP00000227758.2:p.Glu560%3D	NA	0	NA	2.077
chr11	102248748	G	A	missense_variant	MODERATE	BIRC2	ENST00000227758.2:c.1691G>A	ENSP00000227758.2:p.Arg564Lys	0.1	0	4.10937e-06	18.89
chr11	102248759	G	A	missense_variant	MODERATE	BIRC2	ENST00000227758.2:c.1702G>A	ENSP00000227758.2:p.Glu568Lys	0.4	0	NA	29.5
chr11	102248764	A	G	synonymous_variant	LOW	BIRC2	ENST00000227758.2:c.1707A>G	ENSP00000227758.2:p.Arg569%3D	NA	0	NA	3.96
chr11	106558380	C	T	synonymous_variant	LOW	GUCY1A2	ENST00000282249.2:c.2187G>A	ENSP00000282249.2:p.Glu729%3D	NA	0	NA	11.06
chr11	106579204	C	A	intron_variant	MODIFIER	GUCY1A2	ENST00000282249.2:c.2084+34G>T		NA	NA	NA	6.16
chr11	106647137	A	ACTCAAACT	intron_variant	MODIFIER	GUCY1A2	ENST00000282249.2:c.1836+20_1836+27dup		NA	NA	NA	0.626
chr11	106647222	G	A	synonymous_variant	LOW	GUCY1A2	ENST00000282249.2:c.1779C>T	ENSP00000282249.2:p.Ala593%3D	NA	0.0485378	NA	12.69
chr11	106680759	G	A	missense_variant	MODERATE	GUCY1A2	ENST00000282249.2:c.1652C>T	ENSP00000282249.2:p.Thr551Ile	0.05	0	NA	28
chr11	106680829	C	T	missense_variant	MODERATE	GUCY1A2	ENST00000282249.2:c.1582G>A	ENSP00000282249.2:p.Val528Ile	0.2	8.26e-06	4.06997e-06	27.1
chr11	106680917	G	A	synonymous_variant	LOW	GUCY1A2	ENST00000282249.2:c.1494C>T	ENSP00000282249.2:p.Phe498%3D	NA	8.25e-06	NA	7.21
chr11	106680991	C	T	missense_variant	MODERATE	GUCY1A2	ENST00000282249.2:c.1420G>A	ENSP00000282249.2:p.Ala474Thr	0.4	0	NA	25.4
chr11	106810371	G	A	stop_gained	HIGH	GUCY1A2	ENST00000282249.2:c.1021C>T	ENSP00000282249.2:p.Gln341Ter	NA	0	NA	41
chr11	106810527	G	A	missense_variant	MODERATE	GUCY1A2	ENST00000282249.2:c.865C>T	ENSP00000282249.2:p.Leu289Phe	0.05	0	NA	23.5
chr11	106810578	C	T	missense_variant	MODERATE	GUCY1A2	ENST00000282249.2:c.814G>A	ENSP00000282249.2:p.Ala272Thr	0.6	0	NA	13.93
chr11	106810672	G	A	synonymous_variant	LOW	GUCY1A2	ENST00000282249.2:c.720C>T	ENSP00000282249.2:p.Phe240%3D	NA	0	NA	6.298
chr11	106810680	G	T	missense_variant	MODERATE	GUCY1A2	ENST00000282249.2:c.712C>A	ENSP00000282249.2:p.His238Asn	0.25	0	NA	23.3
chr11	106810681	G	A	synonymous_variant	LOW	GUCY1A2	ENST00000282249.2:c.711C>T	ENSP00000282249.2:p.Leu237%3D	NA	8.24e-06	NA	3.456
chr11	106810900	C	T	synonymous_variant	LOW	GUCY1A2	ENST00000282249.2:c.492G>A	ENSP00000282249.2:p.Leu164%3D	NA	0	NA	8.66
chr11	106849296	C	T	intron_variant	MODIFIER	GUCY1A2	ENST00000282249.2:c.487+49G>A		NA	NA	NA	7.471
chr11	106849315	C	T	intron_variant	MODIFIER	GUCY1A2	ENST00000282249.2:c.487+30G>A		NA	NA	NA	4.79
chr11	106849356	G	A	missense_variant	MODERATE	GUCY1A2	ENST00000282249.2:c.476C>T	ENSP00000282249.2:p.Ala159Val	0.05	0	NA	28.6
chr11	106849400	G	A	synonymous_variant	LOW	GUCY1A2	ENST00000282249.2:c.432C>T	ENSP00000282249.2:p.Asn144%3D	NA	0.086541	NA	5.209
chr11	106849474	G	A	splice_region_variant&intron_variant	LOW	GUCY1A2	ENST00000282249.2:c.366-8C>T		NA	NA	NA	14.53
chr11	106856728	C	T	intron_variant	MODIFIER	GUCY1A2	ENST00000282249.2:c.365+68G>A		NA	NA	NA	6.447
chr11	106856764	C	T	intron_variant	MODIFIER	GUCY1A2	ENST00000282249.2:c.365+32G>A		NA	NA	NA	7.995
chr11	106856795	C	T	splice_donor_variant	HIGH	GUCY1A2	ENST00000282249.2:c.365+1G>A		NA	0	NA	26.3
chr11	106888608	G	A	synonymous_variant	LOW	GUCY1A2	ENST00000282249.2:c.174C>T	ENSP00000282249.2:p.Ala58%3D	NA	0.506879	NA	5.551
chr11	108098392	A	G	missense_variant	MODERATE	ATM	ENST00000278616.4:c.41A>G	ENSP00000278616.4:p.Gln14Arg	0.55	8.24e-06	4.0619e-06	10.51
chr11	108098459	TAA	T	intron_variant	MODIFIER	ATM	ENST00000278616.4:c.72+37_72+38del		NA	NA	NA	8.45
chr11	108098506	G	A	missense_variant	MODERATE	ATM	ENST00000278616.4:c.76G>A	ENSP00000278616.4:p.Glu26Lys	0.6	0	NA	28.9
chr11	108106440	G	A	missense_variant	MODERATE	ATM	ENST00000278616.4:c.375G>A	ENSP00000278616.4:p.Met125Ile	0.65	0	NA	12.44
chr11	108106476	C	T	synonymous_variant	LOW	ATM	ENST00000278616.4:c.411C>T	ENSP00000278616.4:p.Tyr137%3D	NA	3.3e-05	NA	10.55
chr11	108106517	C	T	missense_variant	MODERATE	ATM	ENST00000278616.4:c.452C>T	ENSP00000278616.4:p.Ser151Phe	0.55	0	NA	32
chr11	108106578	G	A	intron_variant	MODIFIER	ATM	ENST00000278616.4:c.496+17G>A		NA	NA	NA	6.128
chr11	108114631	A	G	intron_variant	MODIFIER	ATM	ENST00000278616.4:c.497-49A>G		NA	NA	NA	0.76
chr11	108114858	C	T	intron_variant	MODIFIER	ATM	ENST00000278616.4:c.662+13C>T		NA	NA	NA	0.866
chr11	108115490	G	A	intron_variant	MODIFIER	ATM	ENST00000278616.4:c.663-25G>A		NA	NA	NA	2.346
chr11	108115526	G	A	missense_variant	MODERATE	ATM	ENST00000278616.4:c.674G>A	ENSP00000278616.4:p.Ser225Asn	0.6	0	NA	10.34
chr11	108115587	C	T	synonymous_variant	LOW	ATM	ENST00000278616.4:c.735C>T	ENSP00000278616.4:p.Val245%3D	NA	0.0115809	NA	11.67
chr11	108115652	C	T	missense_variant	MODERATE	ATM	ENST00000278616.4:c.800C>T	ENSP00000278616.4:p.Thr267Ile	0.35	0	NA	22.8
chr11	108115708	C	T	stop_gained	HIGH	ATM	ENST00000278616.4:c.856C>T	ENSP00000278616.4:p.Gln286Ter	NA	0	NA	36
chr11	108115779	G	A	intron_variant	MODIFIER	ATM	ENST00000278616.4:c.901+26G>A		NA	NA	NA	1.032
chr11	108117787	C	T	missense_variant	MODERATE	ATM	ENST00000278616.4:c.998C>T	ENSP00000278616.4:p.Ser333Phe	0.5	0.00128144	0.00159767	25.9
chr11	108117833	G	A	synonymous_variant	LOW	ATM	ENST00000278616.4:c.1044G>A	ENSP00000278616.4:p.Leu348%3D	NA	0	NA	11.41
chr11	108119714	C	T	stop_gained	HIGH	ATM	ENST00000278616.4:c.1120C>T	ENSP00000278616.4:p.Gln374Ter	NA	0	NA	36
chr11	108121475	C	T	missense_variant	MODERATE	ATM	ENST00000278616.4:c.1283C>T	ENSP00000278616.4:p.Pro428Leu	0.45	0	NA	25.3
chr11	108121655	G	A	stop_gained	HIGH	ATM	ENST00000278616.4:c.1463G>A	ENSP00000278616.4:p.Trp488Ter	NA	0	NA	38
chr11	108122731	G	A	missense_variant	MODERATE	ATM	ENST00000278616.4:c.1775G>A	ENSP00000278616.4:p.Ser592Asn	0.5	1.65e-05	2.03744e-05	1.6
chr11	108124599	C	T	missense_variant	MODERATE	ATM	ENST00000278616.4:c.1957C>T	ENSP00000278616.4:p.Leu653Phe	0.7	0	NA	29
chr11	108124678	G	A	missense_variant	MODERATE	ATM	ENST00000278616.4:c.2036G>A	ENSP00000278616.4:p.Gly679Asp	0.5	0	NA	12.12
chr11	108124729	G	A	missense_variant	MODERATE	ATM	ENST00000278616.4:c.2087G>A	ENSP00000278616.4:p.Gly696Glu	0.55	8.27e-06	4.06491e-06	2.807
chr11	108124757	C	T	synonymous_variant	LOW	ATM	ENST00000278616.4:c.2115C>T	ENSP00000278616.4:p.Tyr705%3D	NA	0	NA	9.487
chr11	108126873	C	T	intron_variant	MODIFIER	ATM	ENST00000278616.4:c.2125-69C>T		NA	NA	NA	3.459
chr11	108126874	T	C	intron_variant	MODIFIER	ATM	ENST00000278616.4:c.2125-68T>C		NA	NA	NA	2.84
chr11	108126917	A	AT	intron_variant	MODIFIER	ATM	ENST00000278616.4:c.2125-20dup		NA	NA	NA	0.678
chr11	108126996	G	A	missense_variant	MODERATE	ATM	ENST00000278616.4:c.2179G>A	ENSP00000278616.4:p.Gly727Ser	0.55	0	NA	23
chr11	108127056	C	T	stop_gained	HIGH	ATM	ENST00000278616.4:c.2239C>T	ENSP00000278616.4:p.Gln747Ter	NA	0	NA	41
chr11	108127083	C	T	intron_variant	MODIFIER	ATM	ENST00000278616.4:c.2250+16C>T		NA	NA	NA	6.945
chr11	108127089	A	C	intron_variant	MODIFIER	ATM	ENST00000278616.4:c.2250+22A>C		NA	NA	NA	4.622
chr11	108127101	A	C	intron_variant	MODIFIER	ATM	ENST00000278616.4:c.2250+34A>C		NA	NA	NA	5.396
chr11	108137898	G	A	missense_variant&splice_region_variant	MODERATE	ATM	ENST00000278616.4:c.2467G>A	ENSP00000278616.4:p.Ala823Thr	0.3	0	NA	11.63
chr11	108137933	A	G	synonymous_variant	LOW	ATM	ENST00000278616.4:c.2502A>G	ENSP00000278616.4:p.Glu834%3D	NA	0	NA	3.348
chr11	108137976	G	A	missense_variant	MODERATE	ATM	ENST00000278616.4:c.2545G>A	ENSP00000278616.4:p.Val849Met	0.6	0	NA	11.83
chr11	108137979	G	A	missense_variant	MODERATE	ATM	ENST00000278616.4:c.2548G>A	ENSP00000278616.4:p.Glu850Lys	0.65	0	NA	16.93
chr11	108139149	C	T	missense_variant	MODERATE	ATM	ENST00000278616.4:c.2651C>T	ENSP00000278616.4:p.Pro884Leu	0.25	0	NA	22.4
chr11	108139328	C	T	synonymous_variant	LOW	ATM	ENST00000278616.4:c.2830C>T	ENSP00000278616.4:p.Leu944%3D	NA	0	NA	4.025
chr11	108141873	C	T	missense_variant&splice_region_variant	MODERATE	ATM	ENST00000278616.4:c.2921C>T	ENSP00000278616.4:p.Ser974Phe	0.6	8.26e-06	1.21885e-05	29.3
chr11	108141965	T	A	intron_variant	MODIFIER	ATM	ENST00000278616.4:c.2922-13T>A		NA	NA	NA	2.454
chr11	108143366	C	T	intron_variant	MODIFIER	ATM	ENST00000278616.4:c.3153+32C>T		NA	NA	NA	3.38
chr11	108143496	C	T	synonymous_variant	LOW	ATM	ENST00000278616.4:c.3201C>T	ENSP00000278616.4:p.Asp1067%3D	NA	0	NA	8.368
chr11	108150207	CT	C	intron_variant	MODIFIER	ATM	ENST00000278616.4:c.3285-9del		NA	NA	NA	7.431
chr11	108150281	G	A	synonymous_variant	LOW	ATM	ENST00000278616.4:c.3348G>A	ENSP00000278616.4:p.Gln1116%3D	NA	0	NA	9.292
chr11	108150308	G	A	synonymous_variant	LOW	ATM	ENST00000278616.4:c.3375G>A	ENSP00000278616.4:p.Leu1125%3D	NA	8.29e-06	NA	9.652
chr11	108150351	A	G	intron_variant	MODIFIER	ATM	ENST00000278616.4:c.3402+16A>G		NA	NA	NA	1.18
chr11	108151707	T	A,TA	intron_variant	MODIFIER	ATM	ENST00000278616.4:c.3403-15T>A		NA	NA	NA	0.02
chr11	108151707	T	TA	intron_variant	MODIFIER	ATM	ENST00000278616.4:c.3403-13dup		NA	NA	NA	0.114
chr11	108151834	C	T	missense_variant	MODERATE	ATM	ENST00000278616.4:c.3515C>T	ENSP00000278616.4:p.Ala1172Val	0.55	0	NA	32
chr11	108151847	G	A	synonymous_variant	LOW	ATM	ENST00000278616.4:c.3528G>A	ENSP00000278616.4:p.Leu1176%3D	NA	0	NA	7.352
chr11	108155090	C	T	missense_variant	MODERATE	ATM	ENST00000278616.4:c.3883C>T	ENSP00000278616.4:p.Leu1295Phe	0.65	0	NA	30
chr11	108158281	C	T	intron_variant	MODIFIER	ATM	ENST00000278616.4:c.3994-46C>T		NA	NA	NA	4.581
chr11	108158382	C	T	missense_variant	MODERATE	ATM	ENST00000278616.4:c.4049C>T	ENSP00000278616.4:p.Thr1350Met	0.4	3.3e-05	4.51708e-05	27
chr11	108160488	C	T	stop_gained	HIGH	ATM	ENST00000278616.4:c.4396C>T	ENSP00000278616.4:p.Arg1466Ter	NA	8.46e-06	1.62697e-05	41
chr11	108163487	C	T	synonymous_variant	LOW	ATM	ENST00000278616.4:c.4578C>T	ENSP00000278616.4:p.Pro1526%3D	NA	0.0333372	NA	12.84
chr11	108170589	G	A	synonymous_variant	LOW	ATM	ENST00000278616.4:c.5154G>A	ENSP00000278616.4:p.Leu1718%3D	NA	0	NA	12.11
chr11	108172394	G	A	missense_variant	MODERATE	ATM	ENST00000278616.4:c.5197G>A	ENSP00000278616.4:p.Ala1733Thr	0.65	0	NA	24.5
chr11	108172509	G	A	missense_variant	MODERATE	ATM	ENST00000278616.4:c.5312G>A	ENSP00000278616.4:p.Arg1771Lys	0.75	0	NA	11.78
chr11	108172549	C	T	intron_variant	MODIFIER	ATM	ENST00000278616.4:c.5319+33C>T		NA	NA	NA	6.406
chr11	108173773	G	A	intron_variant	MODIFIER	ATM	ENST00000278616.4:c.5496+17G>A		NA	NA	NA	6.794
chr11	108175387	G	C	intron_variant	MODIFIER	ATM	ENST00000278616.4:c.5497-15G>C		NA	NA	NA	0.772
chr11	108175394	T	C	splice_region_variant&intron_variant	LOW	ATM	ENST00000278616.4:c.5497-8T>C		NA	NA	NA	3.28
chr11	108175461	AG	A	frameshift_variant	HIGH	ATM	ENST00000278616.4:c.5557del	ENSP00000278616.4:p.Asp1853IlefsTer64	NA	0	NA	NA
chr11	108175462	G	A	missense_variant	MODERATE	ATM	ENST00000278616.4:c.5557G>A	ENSP00000278616.4:p.Asp1853Asn	0.1	0.110139	0.114617	23.2
chr11	108175463	A	T	missense_variant	MODERATE	ATM	ENST00000278616.4:c.5558A>T	ENSP00000278616.4:p.Asp1853Val	0.05	0.00518645	0.00495601	23.6
chr11	108175504	C	T	stop_gained	HIGH	ATM	ENST00000278616.4:c.5599C>T	ENSP00000278616.4:p.Gln1867Ter	NA	0	NA	37
chr11	108175646	G	A	intron_variant	MODIFIER	ATM	ENST00000278616.4:c.5674+67G>A		NA	NA	NA	3.165
chr11	108178709	G	A	splice_region_variant&synonymous_variant	LOW	ATM	ENST00000278616.4:c.5760G>A	ENSP00000278616.4:p.Lys1920%3D	NA	0	NA	15.77
chr11	108180827	C	T	intron_variant	MODIFIER	ATM	ENST00000278616.4:c.5763-60C>T		NA	NA	NA	4.029
chr11	108180977	C	T	synonymous_variant	LOW	ATM	ENST00000278616.4:c.5853C>T	ENSP00000278616.4:p.His1951%3D	NA	0	NA	12.51
chr11	108181037	G	A	synonymous_variant	LOW	ATM	ENST00000278616.4:c.5913G>A	ENSP00000278616.4:p.Glu1971%3D	NA	0	NA	11.69
chr11	108181074	A	T	intron_variant	MODIFIER	ATM	ENST00000278616.4:c.5918+32A>T		NA	NA	NA	7.991
chr11	108183167	A	G	missense_variant	MODERATE	ATM	ENST00000278616.4:c.5948A>G	ENSP00000278616.4:p.Asn1983Ser	0.45	1	NA	0.014
chr11	108183179	C	T	missense_variant	MODERATE	ATM	ENST00000278616.4:c.5960C>T	ENSP00000278616.4:p.Ser1987Phe	0.5	0	NA	31
chr11	108186868	C	T	intron_variant	MODIFIER	ATM	ENST00000278616.4:c.6198+28C>T		NA	NA	NA	1.679
chr11	108188262	C	T	intron_variant	MODIFIER	ATM	ENST00000278616.4:c.6347+14C>T		NA	NA	NA	12.89
chr11	108192051	G	A	missense_variant	MODERATE	ATM	ENST00000278616.4:c.6476G>A	ENSP00000278616.4:p.Cys2159Tyr	0.1	0	NA	29
chr11	108192096	G	T	missense_variant	MODERATE	ATM	ENST00000278616.4:c.6521G>T	ENSP00000278616.4:p.Ser2174Ile	0.55	0	NA	23.1
chr11	108196129	C	T	missense_variant	MODERATE	ATM	ENST00000278616.4:c.6665C>T	ENSP00000278616.4:p.Pro2222Leu	0.05	0	NA	34
chr11	108196166	G	A	synonymous_variant	LOW	ATM	ENST00000278616.4:c.6702G>A	ENSP00000278616.4:p.Leu2234%3D	NA	0	NA	8.913
chr11	108196795	G	A	missense_variant	MODERATE	ATM	ENST00000278616.4:c.6818G>A	ENSP00000278616.4:p.Arg2273Lys	0.3	0	NA	21.8
chr11	108196806	C	T	stop_gained	HIGH	ATM	ENST00000278616.4:c.6829C>T	ENSP00000278616.4:p.Gln2277Ter	NA	0	NA	44
chr11	108199882	G	A	synonymous_variant	LOW	ATM	ENST00000278616.4:c.7224G>A	ENSP00000278616.4:p.Ser2408%3D	NA	6.64e-05	NA	14.52
chr11	108199922	G	A	missense_variant	MODERATE	ATM	ENST00000278616.4:c.7264G>A	ENSP00000278616.4:p.Glu2422Lys	0.1	0	NA	25.7
chr11	108201083	G	A	missense_variant	MODERATE	ATM	ENST00000278616.4:c.7450G>A	ENSP00000278616.4:p.Val2484Ile	0.3	8.24e-06	4.06481e-06	13.41
chr11	108202177	G	A	missense_variant	MODERATE	ATM	ENST00000278616.4:c.7522G>A	ENSP00000278616.4:p.Gly2508Arg	0.6	2.56e-05	2.03538e-05	23.9
chr11	108202772	G	T	splice_region_variant&intron_variant	LOW	ATM	ENST00000278616.4:c.7788+8G>T		NA	NA	NA	8.104
chr11	108203633	T	TTG	splice_region_variant&intron_variant	LOW	ATM	ENST00000278616.4:c.7927+7_7927+8insGT		NA	NA	NA	NA
chr11	108203634	T	TG	splice_region_variant&intron_variant	LOW	ATM	ENST00000278616.4:c.7927+7_7927+8insG		NA	NA	NA	NA
chr11	108205706	C	T	missense_variant	MODERATE	ATM	ENST00000278616.4:c.8021C>T	ENSP00000278616.4:p.Thr2674Ile	0.55	0	NA	29.6
chr11	108205811	G	A	missense_variant	MODERATE	ATM	ENST00000278616.4:c.8126G>A	ENSP00000278616.4:p.Gly2709Asp	0.05	0	NA	26.9
chr11	108206663	G	A	missense_variant	MODERATE	ATM	ENST00000278616.4:c.8243G>A	ENSP00000278616.4:p.Arg2748Lys	0.05	0	NA	31
chr11	108214036	G	A	missense_variant	MODERATE	ATM	ENST00000278616.4:c.8356G>A	ENSP00000278616.4:p.Gly2786Ser	0.55	0	NA	31
chr11	108214057	C	T	missense_variant	MODERATE	ATM	ENST00000278616.4:c.8377C>T	ENSP00000278616.4:p.Pro2793Ser	0.05	0	4.06511e-06	32
chr11	108214109	C	T	intron_variant	MODIFIER	ATM	ENST00000278616.4:c.8418+11C>T		NA	NA	NA	14.17
chr11	108214128	G	A	intron_variant	MODIFIER	ATM	ENST00000278616.4:c.8418+30G>A		NA	NA	NA	0.727
chr11	108218115	C	T	intron_variant	MODIFIER	ATM	ENST00000278616.4:c.8671+23C>T		NA	NA	NA	10.1
chr11	108224482	C	T	intron_variant	MODIFIER	ATM	ENST00000278616.4:c.8672-11C>T		NA	NA	NA	11.91
chr11	108224556	G	A	missense_variant	MODERATE	ATM	ENST00000278616.4:c.8735G>A	ENSP00000278616.4:p.Arg2912Lys	0.05	0	NA	33
chr11	108224615	A	C	splice_region_variant&intron_variant	LOW	ATM	ENST00000278616.4:c.8786+8A>C		NA	NA	NA	1.963
chr11	108224627	G	A	intron_variant	MODIFIER	ATM	ENST00000278616.4:c.8786+20G>A		NA	NA	NA	7.307
chr11	108235751	C	T	intron_variant	MODIFIER	ATM	ENST00000278616.4:c.8851-58C>T		NA	NA	NA	4.871
chr11	108236054	A	G	missense_variant&splice_region_variant	MODERATE	ATM	ENST00000278616.4:c.8990A>G	ENSP00000278616.4:p.Asp2997Gly	0.65	0	NA	20.9
chr11	108236097	G	A	missense_variant	MODERATE	ATM	ENST00000278616.4:c.9033G>A	ENSP00000278616.4:p.Met3011Ile	0.75	0	NA	18.64
chr11	108236143	A	T	missense_variant	MODERATE	ATM	ENST00000278616.4:c.9079A>T	ENSP00000278616.4:p.Ser3027Cys	0.55	0	NA	26.4
chr11	108236169	C	T	synonymous_variant	LOW	ATM	ENST00000278616.4:c.9105C>T	ENSP00000278616.4:p.Leu3035%3D	NA	0	NA	10.05
chr11	108236216	G	A	missense_variant	MODERATE	ATM	ENST00000278616.4:c.9152G>A	ENSP00000278616.4:p.Gly3051Glu	0.1	0	NA	27.1
chr11	108236220	G	A	stop_gained	HIGH	ATM	ENST00000278616.4:c.9156G>A	ENSP00000278616.4:p.Trp3052Ter	NA	0	4.06289e-06	45
chr11	111957665	G	A	missense_variant	MODERATE	SDHD	ENST00000375549.3:c.34G>A	ENSP00000364699.3:p.Gly12Ser	0.25	0.00726802	0.00756037	13.46
chr11	111959562	A	G	intron_variant	MODIFIER	SDHD	ENST00000375549.3:c.170-29A>G		NA	NA	NA	4.532
chr11	111959625	C	T	synonymous_variant	LOW	SDHD	ENST00000375549.3:c.204C>T	ENSP00000364699.3:p.Ser68%3D	NA	0.0397626	NA	18.28
chr11	111959659	C	T	missense_variant	MODERATE	SDHD	ENST00000375549.3:c.238C>T	ENSP00000364699.3:p.Leu80Phe	0.65	0	NA	24.1
chr11	111959704	C	T	synonymous_variant	LOW	SDHD	ENST00000375549.3:c.283C>T	ENSP00000364699.3:p.Leu95%3D	NA	0	NA	13.47
chr11	111965497	T	C	intron_variant	MODIFIER	SDHD	ENST00000375549.3:c.315-32T>C		NA	NA	NA	3.003
chr11	111965574	G	A	synonymous_variant	LOW	SDHD	ENST00000375549.3:c.360G>A	ENSP00000364699.3:p.Leu120%3D	0.8	0	NA	10.24
chr11	118307511	C	T	missense_variant	MODERATE	KMT2A	ENST00000534358.1:c.284C>T	ENSP00000436786.1:p.Ser95Leu	0.45	0	NA	21.9
chr11	118342614	G	A	missense_variant	MODERATE	KMT2A	ENST00000534358.1:c.740G>A	ENSP00000436786.1:p.Gly247Glu	0.65	0	NA	22.5
chr11	118342677	C	T	missense_variant	MODERATE	KMT2A	ENST00000534358.1:c.803C>T	ENSP00000436786.1:p.Thr268Ile	0.55	0	NA	23.1
chr11	118342717	C	T	synonymous_variant	LOW	KMT2A	ENST00000534358.1:c.843C>T	ENSP00000436786.1:p.Leu281%3D	NA	0	NA	7.666
chr11	118343120	G	A	missense_variant	MODERATE	KMT2A	ENST00000534358.1:c.1246G>A	ENSP00000436786.1:p.Ala416Thr	0.55	0	NA	18.67
chr11	118343154	G	A	missense_variant	MODERATE	KMT2A	ENST00000534358.1:c.1280G>A	ENSP00000436786.1:p.Arg427Gln	0.25	0	NA	28.7
chr11	118343198	C	T	stop_gained	HIGH	KMT2A	ENST00000534358.1:c.1324C>T	ENSP00000436786.1:p.Arg442Ter	NA	0	NA	37
chr11	118343235	C	T	missense_variant	MODERATE	KMT2A	ENST00000534358.1:c.1361C>T	ENSP00000436786.1:p.Pro454Leu	0.65	8.27e-06	NA	23.7
chr11	118343365	G	A	synonymous_variant	LOW	KMT2A	ENST00000534358.1:c.1491G>A	ENSP00000436786.1:p.Gln497%3D	NA	0	NA	0.24
chr11	118343651	G	A	missense_variant	MODERATE	KMT2A	ENST00000534358.1:c.1777G>A	ENSP00000436786.1:p.Ala593Thr	0.45	0	NA	23.5
chr11	118343678	G	A	missense_variant	MODERATE	KMT2A	ENST00000534358.1:c.1804G>A	ENSP00000436786.1:p.Ala602Thr	0.45	0	NA	24.8
chr11	118343682	C	T	missense_variant	MODERATE	KMT2A	ENST00000534358.1:c.1808C>T	ENSP00000436786.1:p.Pro603Leu	0.4	0	NA	23.5
chr11	118343925	C	T	missense_variant	MODERATE	KMT2A	ENST00000534358.1:c.2051C>T	ENSP00000436786.1:p.Ser684Phe	0.25	8.33e-06	4.0863e-06	23.4
chr11	118344063	G	A	missense_variant	MODERATE	KMT2A	ENST00000534358.1:c.2189G>A	ENSP00000436786.1:p.Gly730Glu	0.15	0	NA	23.3
chr11	118344600	G	A	missense_variant	MODERATE	KMT2A	ENST00000534358.1:c.2726G>A	ENSP00000436786.1:p.Gly909Asp	0.3	0.000617782	0.000589163	25.2
chr11	118344813	C	T	missense_variant	MODERATE	KMT2A	ENST00000534358.1:c.2939C>T	ENSP00000436786.1:p.Ala980Val	0.65	0	NA	16.85
chr11	118344814	C	T	synonymous_variant	LOW	KMT2A	ENST00000534358.1:c.2940C>T	ENSP00000436786.1:p.Ala980%3D	NA	0	NA	10.59
chr11	118344839	C	T	missense_variant	MODERATE	KMT2A	ENST00000534358.1:c.2965C>T	ENSP00000436786.1:p.Leu989Phe	0.5	0.000897784	0.000982981	18.54
chr11	118344845	C	T	missense_variant	MODERATE	KMT2A	ENST00000534358.1:c.2971C>T	ENSP00000436786.1:p.Leu991Phe	0.2	0	NA	25
chr11	118344880	C	T	synonymous_variant	LOW	KMT2A	ENST00000534358.1:c.3006C>T	ENSP00000436786.1:p.Ser1002%3D	NA	8.24e-06	NA	7.222
chr11	118344894	G	A	missense_variant	MODERATE	KMT2A	ENST00000534358.1:c.3020G>A	ENSP00000436786.1:p.Gly1007Asp	0.55	0	NA	23.1
chr11	118344924	C	T	missense_variant	MODERATE	KMT2A	ENST00000534358.1:c.3050C>T	ENSP00000436786.1:p.Pro1017Leu	0.05	0	NA	26.5
chr11	118348764	G	A	synonymous_variant	LOW	KMT2A	ENST00000534358.1:c.3417G>A	ENSP00000436786.1:p.Lys1139%3D	NA	0	NA	12.09
chr11	118348885	G	A	missense_variant	MODERATE	KMT2A	ENST00000534358.1:c.3538G>A	ENSP00000436786.1:p.Gly1180Ser	0.3	0	NA	31
chr11	118350864	C	T	intron_variant	MODIFIER	KMT2A	ENST00000534358.1:c.3570-25C>T		NA	NA	NA	8.547
chr11	118350916	G	A	stop_gained	HIGH	KMT2A	ENST00000534358.1:c.3597G>A	ENSP00000436786.1:p.Trp1199Ter	NA	0	NA	39
chr11	118350924	C	T	missense_variant	MODERATE	KMT2A	ENST00000534358.1:c.3605C>T	ENSP00000436786.1:p.Ser1202Phe	0.1	0	NA	32
chr11	118350980	C	A	intron_variant	MODIFIER	KMT2A	ENST00000534358.1:c.3634+27C>A		NA	NA	NA	7.214
chr11	118351019	C	T	intron_variant	MODIFIER	KMT2A	ENST00000534358.1:c.3634+66C>T		NA	NA	NA	5.298
chr11	118352470	G	A	synonymous_variant	LOW	KMT2A	ENST00000534358.1:c.3675G>A	ENSP00000436786.1:p.Lys1225%3D	NA	0	NA	12.06
chr11	118352485	G	A	synonymous_variant	LOW	KMT2A	ENST00000534358.1:c.3690G>A	ENSP00000436786.1:p.Glu1230%3D	NA	0	NA	6.811
chr11	118352779	G	A	synonymous_variant	LOW	KMT2A	ENST00000534358.1:c.3984G>A	ENSP00000436786.1:p.Lys1328%3D	NA	0	NA	12.84
chr11	118353163	G	A	missense_variant	MODERATE	KMT2A	ENST00000534358.1:c.4039G>A	ENSP00000436786.1:p.Val1347Met	0.65	0	NA	23.5
chr11	118354974	G	A	missense_variant	MODERATE	KMT2A	ENST00000534358.1:c.4163G>A	ENSP00000436786.1:p.Ser1388Asn	0.55	0	NA	16.54
chr11	118354981	G	A	synonymous_variant	LOW	KMT2A	ENST00000534358.1:c.4170G>A	ENSP00000436786.1:p.Lys1390%3D	NA	0	NA	13.33
chr11	118355020	G	A	synonymous_variant	LOW	KMT2A	ENST00000534358.1:c.4209G>A	ENSP00000436786.1:p.Val1403%3D	NA	0	NA	11.04
chr11	118355063	G	A	intron_variant	MODIFIER	KMT2A	ENST00000534358.1:c.4218+34G>A		NA	NA	NA	4.936
chr11	118355637	C	T	missense_variant	MODERATE	KMT2A	ENST00000534358.1:c.4279C>T	ENSP00000436786.1:p.Pro1427Ser	0.3	0	NA	29.5
chr11	118355642	A	C	synonymous_variant	LOW	KMT2A	ENST00000534358.1:c.4284A>C	ENSP00000436786.1:p.Ile1428%3D	NA	0.0499497	NA	4.336
chr11	118359379	G	A	synonymous_variant	LOW	KMT2A	ENST00000534358.1:c.4383G>A	ENSP00000436786.1:p.Glu1461%3D	NA	0	NA	11.3
chr11	118359395	C	T	synonymous_variant	LOW	KMT2A	ENST00000534358.1:c.4399C>T	ENSP00000436786.1:p.Leu1467%3D	NA	0	NA	16.31
chr11	118359400	G	A	synonymous_variant	LOW	KMT2A	ENST00000534358.1:c.4404G>A	ENSP00000436786.1:p.Glu1468%3D	NA	0	NA	12.69
chr11	118359420	G	A	missense_variant	MODERATE	KMT2A	ENST00000534358.1:c.4424G>A	ENSP00000436786.1:p.Cys1475Tyr	0.15	0	NA	28.5
chr11	118359432	G	A	missense_variant	MODERATE	KMT2A	ENST00000534358.1:c.4436G>A	ENSP00000436786.1:p.Cys1479Tyr	0.05	0	NA	29.1
chr11	118359450	G	A	missense_variant	MODERATE	KMT2A	ENST00000534358.1:c.4454G>A	ENSP00000436786.1:p.Cys1485Tyr	0.05	0	NA	29.1
chr11	118360559	G	A	missense_variant	MODERATE	KMT2A	ENST00000534358.1:c.4532G>A	ENSP00000436786.1:p.Gly1511Glu	0.1	0	NA	29.5
chr11	118360621	G	A	intron_variant	MODIFIER	KMT2A	ENST00000534358.1:c.4575+19G>A		NA	NA	NA	5.357
chr11	118360622	C	T	intron_variant	MODIFIER	KMT2A	ENST00000534358.1:c.4575+20C>T		NA	NA	NA	4.187
chr11	118360767	G	A	intron_variant	MODIFIER	KMT2A	ENST00000534358.1:c.4576-77G>A		NA	NA	NA	4.631
chr11	118360822	A	T	intron_variant	MODIFIER	KMT2A	ENST00000534358.1:c.4576-22A>T		NA	NA	NA	1.758
chr11	118360864	C	T	synonymous_variant	LOW	KMT2A	ENST00000534358.1:c.4596C>T	ENSP00000436786.1:p.Arg1532%3D	NA	0	NA	13.77
chr11	118362454	C	T	splice_region_variant&intron_variant	LOW	KMT2A	ENST00000534358.1:c.4820-5C>T		NA	NA	NA	14.69
chr11	118362554	C	T	missense_variant	MODERATE	KMT2A	ENST00000534358.1:c.4915C>T	ENSP00000436786.1:p.Leu1639Phe	0.15	8.24e-06	4.06065e-06	28.6
chr11	118363851	C	T	missense_variant	MODERATE	KMT2A	ENST00000534358.1:c.5084C>T	ENSP00000436786.1:p.Pro1695Leu	0.05	0	NA	29.6
chr11	118365168	G	A	intron_variant	MODIFIER	KMT2A	ENST00000534358.1:c.5289+55G>A		NA	NA	NA	2.188
chr11	118365319	C	T	intron_variant	MODIFIER	KMT2A	ENST00000534358.1:c.5290-90C>T		NA	NA	NA	6.194
chr11	118365463	C	T	missense_variant	MODERATE	KMT2A	ENST00000534358.1:c.5344C>T	ENSP00000436786.1:p.Pro1782Ser	0.15	0	4.06557e-06	25.2
chr11	118367066	G	A	missense_variant	MODERATE	KMT2A	ENST00000534358.1:c.5648G>A	ENSP00000436786.1:p.Gly1883Asp	0.1	0	NA	31
chr11	118368609	C	T	intron_variant	MODIFIER	KMT2A	ENST00000534358.1:c.5665-42C>T		NA	NA	NA	5.518
chr11	118368665	A	G	synonymous_variant	LOW	KMT2A	ENST00000534358.1:c.5679A>G	ENSP00000436786.1:p.Leu1893%3D	NA	0.0493015	NA	8.556
chr11	118368738	G	A	missense_variant	MODERATE	KMT2A	ENST00000534358.1:c.5752G>A	ENSP00000436786.1:p.Asp1918Asn	0.25	0	NA	27.2
chr11	118368758	G	A	synonymous_variant	LOW	KMT2A	ENST00000534358.1:c.5772G>A	ENSP00000436786.1:p.Val1924%3D	NA	0	NA	11.22
chr11	118368793	G	A	splice_region_variant&intron_variant	LOW	KMT2A	ENST00000534358.1:c.5802+5G>A		NA	NA	NA	16.97
chr11	118368803	G	A	intron_variant	MODIFIER	KMT2A	ENST00000534358.1:c.5802+15G>A		NA	NA	NA	4.49
chr11	118369075	G	A	intron_variant	MODIFIER	KMT2A	ENST00000534358.1:c.5803-10G>A		NA	NA	NA	14.39
chr11	118369106	C	T	missense_variant	MODERATE	KMT2A	ENST00000534358.1:c.5824C>T	ENSP00000436786.1:p.Pro1942Ser	0.45	0	NA	21.2
[truncated: 12,416 more rows]

## Sheet: Supplementary Table S3
Supplementary Table S3. Fisher's exact test results for presence of deleterious variants in genes.
	stage IV	stage III	pvalue	percent stage IV	percent stage III
present.SYNE1	10	0	0.0069421	43.4783	0
present.PER1	10	0	0.0069421	43.4783	0
present.HNF1A	8	10	0.0116426	34.7826	83.3333
present.ESR1	9	10	0.0298215	39.1304	83.3333
present.LRP1B	8	0	0.0315603	34.7826	0
present.FLT4	2	5	0.033076	8.69565	41.6667
present.WAS	12	2	0.0697256	52.1739	16.6667
present.MTOR	11	10	0.0697256	47.8261	83.3333
present.CIC	6	0	0.0739835	26.087	0
present.ROS1	3	5	0.0911559	13.0435	41.6667
present.BUB1B	1	3	0.106092	4.34783	25
present.ETV4	1	3	0.106092	4.34783	25
present.EPHA3	1	3	0.106092	4.34783	25
present.MEN1	0	2	0.110924	0	16.6667
present.DST	14	11	0.112569	60.8696	91.6667
present.TNK2	8	1	0.121083	34.7826	8.33333
present.SF3B1	8	1	0.121083	34.7826	8.33333
present.MAP2K2	5	0	0.141163	21.7391	0
present.EPHB6	5	0	0.141163	21.7391	0
present.KAT6A	5	0	0.141163	21.7391	0
present.TIMP3	5	0	0.141163	21.7391	0
present.GATA1	5	0	0.141163	21.7391	0
present.PDE4DIP	13	10	0.14923	56.5217	83.3333
present.ARID1A	10	2	0.14923	43.4783	16.6667
present.TET2	2	4	0.151139	8.69565	33.3333
present.RNF213	11	9	0.162919	47.8261	75
present.G6PD	3	4	0.199899	13.0435	33.3333
present.ATM	7	1	0.216152	30.4348	8.33333
present.WRN	4	5	0.220409	17.3913	41.6667
present.CHEK1	1	2	0.265546	4.34783	16.6667
present.IGF2R	4	0	0.27521	17.3913	0
present.NOTCH1	4	0	0.27521	17.3913	0
present.CSF1R	4	0	0.27521	17.3913	0
present.PAK3	4	0	0.27521	17.3913	0
present.GATA3	4	0	0.27521	17.3913	0
present.KDM5C	12	9	0.281635	52.1739	75
present.CASC5	2	3	0.312619	8.69565	25
present.DPYD	2	3	0.312619	8.69565	25
present.MPL	0	1	0.342857	0	8.33333
present.CDK12	0	1	0.342857	0	8.33333
present.NKX2-1	0	1	0.342857	0	8.33333
present.PAX5	0	1	0.342857	0	8.33333
present.PLEKHG5	6	1	0.38004	26.087	8.33333
present.AFF3	6	1	0.38004	26.087	8.33333
present.MTR	3	3	0.391176	13.0435	25
present.ABL1	3	3	0.391176	13.0435	25
present.SDHB	3	3	0.391176	13.0435	25
present.NLRP1	3	3	0.391176	13.0435	25
present.CARD11	3	3	0.391176	13.0435	25
present.WHSC1	3	3	0.391176	13.0435	25
present.EPHA7	4	4	0.402388	17.3913	33.3333
present.ERBB2	4	4	0.402388	17.3913	33.3333
present.PMS1	15	10	0.434014	65.2174	83.3333
present.BLNK	7	2	0.449568	30.4348	16.6667
present.IL7R	10	3	0.46297	43.4783	25
present.PAX7	8	6	0.476919	34.7826	50
present.TSHR	12	8	0.488543	52.1739	66.6667
present.THBS1	21	12	0.536134	91.3043	100
present.LCK	3	0	0.536134	13.0435	0
present.BIRC3	2	0	0.536134	8.69565	0
present.PTCH1	3	0	0.536134	13.0435	0
present.NCOA1	2	0	0.536134	8.69565	0
present.RUNX1T1	2	0	0.536134	8.69565	0
present.ETS1	3	0	0.536134	13.0435	0
present.AKT1	3	0	0.536134	13.0435	0
present.MAP2K1	3	0	0.536134	13.0435	0
present.GNAS	3	0	0.536134	13.0435	0
present.WT1	3	0	0.536134	13.0435	0
present.CYLD	3	0	0.536134	13.0435	0
present.MTRR	3	0	0.536134	13.0435	0
present.ICK	2	0	0.536134	8.69565	0
present.FGFR2	2	0	0.536134	8.69565	0
present.FH	2	0	0.536134	8.69565	0
present.POT1	2	0	0.536134	8.69565	0
present.DAXX	2	0	0.536134	8.69565	0
present.CDK6	2	0	0.536134	8.69565	0
present.XPO1	2	0	0.536134	8.69565	0
present.CRBN	2	0	0.536134	8.69565	0
present.PBRM1	3	0	0.536134	13.0435	0
present.PTEN	2	0	0.536134	8.69565	0
present.ERCC4	2	0	0.536134	8.69565	0
present.GNA11	2	0	0.536134	8.69565	0
present.AMER1	2	0	0.536134	8.69565	0
present.DICER1	2	0	0.536134	8.69565	0
present.PLCG1	3	0	0.536134	13.0435	0
present.BCL6	3	0	0.536134	13.0435	0
present.RPS6KA2	2	0	0.536134	8.69565	0
present.IKZF1	2	0	0.536134	8.69565	0
present.FLI1	2	0	0.536134	8.69565	0
present.IRS2	3	0	0.536134	13.0435	0
present.FOXO1	3	0	0.536134	13.0435	0
present.NTRK3	2	0	0.536134	8.69565	0
present.IDH2	2	0	0.536134	8.69565	0
present.SEPT9	2	0	0.536134	8.69565	0
present.PIK3R2	3	0	0.536134	13.0435	0
present.AKT2	2	0	0.536134	8.69565	0
present.DNMT3A	3	0	0.536134	13.0435	0
present.SRC	2	0	0.536134	8.69565	0
present.ERG	2	0	0.536134	8.69565	0
present.SMARCB1	2	0	0.536134	8.69565	0
present.MARK1	2	0	0.536134	8.69565	0
present.FOXL2	2	0	0.536134	8.69565	0
present.RRM1	2	0	0.536134	8.69565	0
present.LTF	2	0	0.536134	8.69565	0
present.SETD2	3	0	0.536134	13.0435	0
present.EXT1	2	0	0.536134	8.69565	0
present.FLT1	2	0	0.536134	8.69565	0
present.ERBB4	2	0	0.536134	8.69565	0
present.RNASEL	2	2	0.594118	8.69565	16.6667
present.RUNX1	2	2	0.594118	8.69565	16.6667
present.NUP98	2	2	0.594118	8.69565	16.6667
present.CREBBP	2	2	0.594118	8.69565	16.6667
present.NTRK1	2	2	0.594118	8.69565	16.6667
present.MMP2	2	2	0.594118	8.69565	16.6667
present.BCL11A	18	11	0.639943	78.2609	91.6667
present.AFF1	5	1	0.639943	21.7391	8.33333
present.PRKDC	5	1	0.639943	21.7391	8.33333
present.TCF3	5	1	0.639943	21.7391	8.33333
present.TRIP11	4	1	0.639943	17.3913	8.33333
present.LPP	4	1	0.639943	17.3913	8.33333
present.SMO	5	1	0.639943	21.7391	8.33333
present.RALGDS	5	1	0.639943	21.7391	8.33333
present.LPHN3	5	1	0.639943	21.7391	8.33333
present.PIK3CA	5	1	0.639943	21.7391	8.33333
present.CYP2D6	4	1	0.639943	17.3913	8.33333
present.APC	5	1	0.639943	21.7391	8.33333
present.HIF1A	4	1	0.639943	17.3913	8.33333
present.MSH2	4	1	0.639943	17.3913	8.33333
present.BCL9	4	3	0.669741	17.3913	25
present.DCC	19	9	0.669741	82.6087	75
present.ATR	4	3	0.669741	17.3913	25
present.NSD1	4	3	0.669741	17.3913	25
present.CDH20	17	10	0.685468	73.913	83.3333
present.ALK	6	2	0.685468	26.087	16.6667
present.NCOA2	6	2	0.685468	26.087	16.6667
present.MLLT10	6	2	0.685468	26.087	16.6667
present.FN1	6	4	0.706206	26.087	33.3333
present.MYH9	6	4	0.706206	26.087	33.3333
present.COL1A1	6	4	0.706206	26.087	33.3333
present.TSC2	6	4	0.706206	26.087	33.3333
present.ABL2	8	3	0.709144	34.7826	25
present.CTNNA1	7	5	0.709144	30.4348	41.6667
present.NUMA1	11	7	0.724672	47.8261	58.3333
present.TAF1	12	5	0.724672	52.1739	41.6667
present.TP53	15	7	0.726005	65.2174	58.3333
present.PIK3CG	2	1	1	8.69565	8.33333
present.MET	5	2	1	21.7391	16.6667
present.AKAP9	4	2	1	17.3913	16.6667
present.ADAMTS20	4	2	1	17.3913	16.6667
present.IGF1R	3	2	1	13.0435	16.6667
present.ZNF521	2	1	1	8.69565	8.33333
present.PTPRT	4	2	1	17.3913	16.6667
present.FANCD2	5	3	1	21.7391	25
present.GATA2	23	12	1	100	100
present.PARP1	14	8	1	60.8696	66.6667
present.NFKB1	1	1	1	4.34783	8.33333
present.FGFR3	23	12	1	100	100
present.PDGFRA	1	1	1	4.34783	8.33333
present.CSMD3	3	2	1	13.0435	16.6667
present.KAT6B	5	2	1	21.7391	16.6667
present.TPR	1	1	1	4.34783	8.33333
present.PAX3	1	1	1	4.34783	8.33333
present.ASXL1	7	4	1	30.4348	33.3333
present.BAP1	1	1	1	4.34783	8.33333
present.PKHD1	9	5	1	39.1304	41.6667
present.NUP214	6	3	1	26.087	25
present.MAML2	4	2	1	17.3913	16.6667
present.CRTC1	9	4	1	39.1304	33.3333
present.ACVR2A	2	1	1	8.69565	8.33333
present.STK36	4	2	1	17.3913	16.6667
present.BCR	7	3	1	30.4348	25
present.JAK1	3	1	1	13.0435	8.33333
present.TRIM24	4	2	1	17.3913	16.6667
present.EP400	7	4	1	30.4348	33.3333
present.BLM	2	1	1	8.69565	8.33333
present.ITGB3	3	2	1	13.0435	16.6667
present.JAK3	3	1	1	13.0435	8.33333
present.AXL	4	2	1	17.3913	16.6667
present.ERCC3	2	1	1	8.69565	8.33333
present.MAPK1	1	1	1	4.34783	8.33333
present.MAGI1	5	2	1	21.7391	16.6667
present.NOTCH4	5	2	1	21.7391	16.6667
present.NOTCH2	2	1	1	8.69565	8.33333
present.ARID2	1	1	1	4.34783	8.33333
present.NF1	8	4	1	34.7826	33.3333
present.PMS2	5	3	1	21.7391	25
present.BRD3	8	4	1	34.7826	33.3333
present.CDKN2B	2	1	1	8.69565	8.33333
present.USP9X	4	2	1	17.3913	16.6667
present.SDHD	2	1	1	8.69565	8.33333
present.NIN	3	1	1	13.0435	8.33333
present.PIK3C2B	3	1	1	13.0435	8.33333
present.SGK1	2	1	1	8.69565	8.33333
present.EPHB4	3	2	1	13.0435	16.6667
present.UBR5	3	2	1	13.0435	16.6667
present.AR	3	1	1	13.0435	8.33333
present.RET	4	2	1	17.3913	16.6667
present.MYH11	7	3	1	30.4348	25
present.FANCA	4	2	1	17.3913	16.6667
present.BRIP1	2	1	1	8.69565	8.33333
present.SMARCA4	3	1	1	13.0435	8.33333
present.STK11	2	1	1	8.69565	8.33333
present.EP300	2	1	1	8.69565	8.33333
present.EGFR	2	1	1	8.69565	8.33333
present.TRRAP	3	1	1	13.0435	8.33333
present.BTK	3	1	1	13.0435	8.33333
present.EXT2	1	1	1	4.34783	8.33333
present.ERBB3	3	1	1	13.0435	8.33333
present.CDH11	2	1	1	8.69565	8.33333
present.CDH1	1	1	1	4.34783	8.33333
present.AURKC	1	1	1	4.34783	8.33333
present.XPC	3	1	1	13.0435	8.33333
present.RB1	1	1	1	4.34783	8.33333
present.EPHB1	2	1	1	8.69565	8.33333
present.PIK3CB	1	1	1	4.34783	8.33333
present.PDGFRB	3	1	1	13.0435	8.33333
present.BAI3	3	1	1	13.0435	8.33333
present.JAK2	1	1	1	4.34783	8.33333
present.PTGS2	1	1	1	4.34783	8.33333
present.AURKA	2	1	1	8.69565	8.33333
present.GRM8	1	1	1	4.34783	8.33333
present.TSC1	2	1	1	8.69565	8.33333
present.TBX22	1	1	1	4.34783	8.33333
present.CBL	2	1	1	8.69565	8.33333
present.EML4	1	1	1	4.34783	8.33333
present.GNAQ	1	0	1	4.34783	0
present.PIK3CD	1	0	1	4.34783	0
present.HRAS	1	0	1	4.34783	0
present.FGFR4	1	0	1	4.34783	0
present.MYB	1	0	1	4.34783	0
present.TNFAIP3	1	0	1	4.34783	0
present.TRIM33	1	0	1	4.34783	0
present.DEK	1	0	1	4.34783	0
present.MAP3K7	1	0	1	4.34783	0
present.ETV1	1	0	1	4.34783	0
present.BRAF	1	0	1	4.34783	0
present.EZH2	1	0	1	4.34783	0
present.KMT2C	1	0	1	4.34783	0
present.NRAS	1	0	1	4.34783	0
present.FGFR1	1	0	1	4.34783	0
present.HOOK3	1	0	1	4.34783	0
present.TCF7L2	1	0	1	4.34783	0
present.NBN	1	0	1	4.34783	0
present.PTPRD	1	0	1	4.34783	0
present.SYK	1	0	1	4.34783	0
present.KDM6A	1	0	1	4.34783	0
present.ATRX	1	0	1	4.34783	0
present.MAPK8	1	0	1	4.34783	0
present.BMPR1A	1	0	1	4.34783	0
present.BIRC2	1	0	1	4.34783	0
present.GUCY1A2	1	0	1	4.34783	0
present.KMT2A	1	0	1	4.34783	0
present.MRE11A	1	0	1	4.34783	0
present.PTPN11	1	0	1	4.34783	0
present.KRAS	1	0	1	4.34783	0
present.CDK4	1	0	1	4.34783	0
present.ZNF384	1	0	1	4.34783	0
present.MDM2	1	0	1	4.34783	0
present.CDK8	1	0	1	4.34783	0
present.FLT3	1	0	1	4.34783	0
present.BCL2L2-PABPN1	1	0	1	4.34783	0
present.TCF12	1	0	1	4.34783	0
present.PALB2	1	0	1	4.34783	0
present.MAP2K4	1	0	1	4.34783	0
present.PRKAR1A	1	0	1	4.34783	0
present.PBX1	1	0	1	4.34783	0
present.AURKB	1	0	1	4.34783	0
present.CDH2	1	0	1	4.34783	0
present.SMAD2	1	0	1	4.34783	0
present.SMAD4	1	0	1	4.34783	0
present.BCL2	1	0	1	4.34783	0
present.MYCN	1	0	1	4.34783	0
present.NFE2L2	1	0	1	4.34783	0
present.IDH1	1	0	1	4.34783	0
present.CDC73	1	0	1	4.34783	0
present.UGT1A4	1	0	1	4.34783	0
present.MSH6	1	0	1	4.34783	0
present.MDM4	1	0	1	4.34783	0
present.CRKL	1	0	1	4.34783	0
present.NF2	1	0	1	4.34783	0
present.VHL	1	0	1	4.34783	0
present.RAF1	1	0	1	4.34783	0
present.TGFBR2	1	0	1	4.34783	0
present.MLH1	1	0	1	4.34783	0
present.ITGA9	1	0	1	4.34783	0
present.CTNNB1	1	0	1	4.34783	0
present.MITF	1	0	1	4.34783	0
present.FOXP1	1	0	1	4.34783	0
present.FBXW7	1	0	1	4.34783	0
present.AKT3	1	0	1	4.34783	0
present.KIT	1	0	1	4.34783	0
present.RAD50	1	0	1	4.34783	0
present.PIK3R1	1	0	1	4.34783	0

## Sheet: Supplementary Table S4
Supplementary Table S4. Genetic alterations and CNVs with repeated measurements during sample collection time.
locus	type	ref	length	genotype	filter	coverage	allele_ratio	iscn	gene	function.	exon	protein	coding	clinvar	Oncomine.Variant.Annotator.v2.4	Sample collection time	PatientID	Stage
chr3:178952085	SNV	A	1	A/G	PASS	2414	A=0.8815,G=0.1185,T=0.0		PIK3CA	missense	21	p.H1047R	c.3140A>G	Pathogenic/Likely pathogenic	Oncomine=[transcript=NM_006218.3;normalizedRef=A;normalizedPos=178952085;normalizedAlt=G;type=Hotspot;class=Gain-of-Function]	1	2	IV
chr3:178952085	SNV	A	1	A/G	PASS	2259	A=0.838,G=0.162,T=0.0		PIK3CA	missense	21	p.H1047R	c.3140A>G	Pathogenic/Likely pathogenic	Oncomine=[transcript=NM_006218.3;normalizedRef=A;normalizedPos=178952085;normalizedAlt=G;type=Hotspot;class=Gain-of-Function]	2	2	IV
chr3:178952085	SNV	A	1	A/G	PASS	2680	A=0.9007,G=0.0993,T=0.0		PIK3CA	missense	21	p.H1047R	c.3140A>G	Pathogenic/Likely pathogenic	Oncomine=[transcript=NM_006218.3;normalizedRef=A;normalizedPos=178952085;normalizedAlt=G;type=Hotspot;class=Gain-of-Function]	3	2	IV
chr3:178952085	SNV	A	1	A/G	PASS	1881	A=0.9553,G=0.0447,T=0.0		PIK3CA	missense	21	p.H1047R	c.3140A>G	Pathogenic/Likely pathogenic	Oncomine=[transcript=NM_006218.3;normalizedRef=A;normalizedPos=178952085;normalizedAlt=G;type=Hotspot;class=Gain-of-Function]	4	2	IV
chr17:7577081	INDEL	TCCTC	4	TCCTC/T	PASS	2523	TCCTC=0.998,CCCTC=0.0,T=0.002		TP53	frameshiftDeletion	8	p.E285fs	c.853_856delGAGG		Oncomine=[transcript=NM_000546.5;normalizedRef=TCCTC;normalizedPos=7577081;normalizedAlt=T;type=Deleterious;class=Loss-of-Function]	1	2	IV
chr17:7577081	INDEL	TCCTC	4	TCCTC/T	PASS	2270	TCCTC=0.9947,CCCTC=9.0E-4,T=0.0044		TP53	frameshiftDeletion	8	p.E285fs	c.853_856delGAGG		Oncomine=[transcript=NM_000546.5;normalizedRef=TCCTC;normalizedPos=7577081;normalizedAlt=T;type=Deleterious;class=Loss-of-Function]	2	2	IV
chr17:7577081	INDEL	TCCTC	4	TCCTC/T	PASS	2512	TCCTC=0.9976,CCCTC=4.0E-4,T=0.002		TP53	frameshiftDeletion	8	p.E285fs	c.853_856delGAGG		Oncomine=[transcript=NM_000546.5;normalizedRef=TCCTC;normalizedPos=7577081;normalizedAlt=T;type=Deleterious;class=Loss-of-Function]	4	2	IV
chr17:7577120	SNV	C	1	C/T	PASS	2523	C=0.9727,A=0.0,G=0.0,T=0.0273		TP53	missense	8	p.R273H	c.818G>A	Pathogenic/Likely pathogenic	Oncomine=[transcript=NM_000546.5;normalizedRef=C;normalizedPos=7577120;normalizedAlt=T;type=Hotspot;class=Loss-of-Function]	1	2	IV
chr17:7577120	SNV	C	1	C/T	PASS	2271	C=0.9472,A=0.0,G=0.0,T=0.0528		TP53	missense	8	p.R273H	c.818G>A	Pathogenic/Likely pathogenic	Oncomine=[transcript=NM_000546.5;normalizedRef=C;normalizedPos=7577120;normalizedAlt=T;type=Hotspot;class=Loss-of-Function]	2	2	IV
chr17:7577120	SNV	C	1	C/T	PASS	3024	C=0.9659,A=0.0,G=0.0,T=0.0341		TP53	missense	8	p.R273H	c.818G>A	Pathogenic/Likely pathogenic	Oncomine=[transcript=NM_000546.5;normalizedRef=C;normalizedPos=7577120;normalizedAlt=T;type=Hotspot;class=Loss-of-Function]	3	2	IV
chr17:7577120	SNV	C	1	C/T	PASS	2512	C=0.9825,A=0.0,G=0.0,T=0.0175		TP53	missense	8	p.R273H	c.818G>A	Pathogenic/Likely pathogenic	Oncomine=[transcript=NM_000546.5;normalizedRef=C;normalizedPos=7577120;normalizedAlt=T;type=Hotspot;class=Loss-of-Function]	4	2	IV
chr17:7577550	SNV	C	1	C/T	PASS	3594	C=0.9944,A=0.0,T=0.0056		TP53	missense	7	p.G244D	c.731G>A	Likely pathogenic	Oncomine=[transcript=NM_000546.5;normalizedRef=C;normalizedPos=7577550;normalizedAlt=T;type=Hotspot;class=Loss-of-Function]	1	2	IV
chr17:7577550	SNV	C	1	C/T	PASS	3255	C=0.9945,A=0.0,T=0.0055		TP53	missense	7	p.G244D	c.731G>A	Likely pathogenic	Oncomine=[transcript=NM_000546.5;normalizedRef=C;normalizedPos=7577550;normalizedAlt=T;type=Hotspot;class=Loss-of-Function]	2	2	IV
chr17:7577550	SNV	C	1	C/T	PASS	4249	C=0.9944,A=0.0,T=0.0056		TP53	missense	7	p.G244D	c.731G>A	Likely pathogenic	Oncomine=[transcript=NM_000546.5;normalizedRef=C;normalizedPos=7577550;normalizedAlt=T;type=Hotspot;class=Loss-of-Function]	3	2	IV
chr17:7578273	INDEL	CT	1	CT/C	PASS	3310	CT=0.9967,C=0.0033		TP53	frameshiftDeletion	6	p.Q192fs	c.575delA		Oncomine=[transcript=NM_000546.5;normalizedRef=CT;normalizedPos=7578273;normalizedAlt=C;type=Deleterious;class=Loss-of-Function]	2	2	IV
chr17:7578273	INDEL	CT	1	CT/C	PASS	3509	CT=0.9969,C=0.0031		TP53	frameshiftDeletion	6	p.Q192fs	c.575delA		Oncomine=[transcript=NM_000546.5;normalizedRef=CT;normalizedPos=7578273;normalizedAlt=C;type=Deleterious;class=Loss-of-Function]	4	2	IV
chr17:7579864	INDEL	CCTGA	4	CCTGA/C	PASS	3606	CCTGA=0.9967,C=0.0033		TP53	frameshiftDeletion	2	p.S15fs	c.45_48delTCAG		Oncomine=[transcript=NM_000546.5;normalizedRef=CCTGA;normalizedPos=7579864;normalizedAlt=C;type=Deleterious;class=Loss-of-Function]	2	2	IV
chr17:7579864	INDEL	CCTGA	4	CCTGA/C	PASS	4732	CCTGA=0.9989,C=0.0011		TP53	frameshiftDeletion	2	p.S15fs	c.45_48delTCAG		Oncomine=[transcript=NM_000546.5;normalizedRef=CCTGA;normalizedPos=7579864;normalizedAlt=C;type=Deleterious;class=Loss-of-Function]	3	2	IV
chr17:7578263	SNV	G	1	G/A	PASS	2826	G=0.9724,A=0.0276		TP53	nonsense	6	p.R196*	c.586C>T	Pathogenic	Oncomine=[transcript=NM_000546.5;normalizedRef=G;normalizedPos=7578263;normalizedAlt=A;type=Deleterious;class=Loss-of-Function]	1	3	IV
chr17:7578263	SNV	G	1	G/A	PASS	2536	G=0.9988,A=0.0012		TP53	nonsense	6	p.R196*	c.586C>T	Pathogenic	Oncomine=[transcript=NM_000546.5;normalizedRef=G;normalizedPos=7578263;normalizedAlt=A;type=Deleterious;class=Loss-of-Function]	3	3	IV
chr17:7578263	SNV	G	1	G/A	PASS	3099	G=0.9971,A=0.0029		TP53	nonsense	6	p.R196*	c.586C>T	Pathogenic	Oncomine=[transcript=NM_000546.5;normalizedRef=G;normalizedPos=7578263;normalizedAlt=A;type=Deleterious;class=Loss-of-Function]	4	3	IV
chr18:48591904	INDEL	CTT	2	CTT/C	PASS	1047	CTT=0.9981,C=0.001,CTA=0.001,TTT=0.0		SMAD4	frameshiftDeletion	9	p.S357fs	c.1068_1069delTT		Oncomine=[transcript=NM_005359.5;normalizedRef=CTT;normalizedPos=48591904;normalizedAlt=C;type=Deleterious;class=Loss-of-Function]	2	5	IV
chr18:48591904	INDEL	CTT	2	CTT/C	PASS	1146	CTT=0.9991,C=9.0E-4,TTT=0.0		SMAD4	frameshiftDeletion	9	p.S357fs	c.1068_1069delTT		Oncomine=[transcript=NM_005359.5;normalizedRef=CTT;normalizedPos=48591904;normalizedAlt=C;type=Deleterious;class=Loss-of-Function]	4	5	IV
chr17:7579584	INDEL	A	1	A/AG	PASS	607	A=0.9967,AG=0.0033		TP53	frameshiftInsertion	4	p.P36fs	c.102_103insC		Oncomine=[transcript=NM_000546.5;normalizedRef=A;normalizedPos=7579584;normalizedAlt=AG;type=Deleterious;class=Loss-of-Function]	2	11	IV
chr17:7579584	INDEL	A	1	A/AG	PASS	2353	A=0.9987,AG=0.0013		TP53	frameshiftInsertion	4	p.P36fs	c.102_103insC		Oncomine=[transcript=NM_000546.5;normalizedRef=A;normalizedPos=7579584;normalizedAlt=AG;type=Deleterious;class=Loss-of-Function]	4	11	IV
chr17:37863181	CNV		19790		GAIN			17q12(37863181-37882971)x2.76	ERBB2						Oncomine=[type=Amplification;class=Gain-of-Function]	2	21	IV
chr17:37863181	CNV		19790		GAIN			17q12(37863181-37882971)x8.82	ERBB2						Oncomine=[type=Amplification;class=Gain-of-Function]	3	21	IV
chr17:37863181	CNV		19790		GAIN			17q12(37863181-37882971)x31.31	ERBB2						Oncomine=[type=Amplification;class=Gain-of-Function]	4	21	IV
chr8:38271272	CNV		14672		GAIN			8p11.23(38271272-38285944)x2.53	FGFR1						Oncomine=[type=Amplification;class=Gain-of-Function]	3	21	IV
chr8:38271272	CNV		14672		GAIN			8p11.23(38271272-38285944)x3.73	FGFR1						Oncomine=[type=Amplification;class=Gain-of-Function]	4	21	IV
chr3:178952085	SNV	A	1	A/G	PASS	724	A=0.9862,G=0.0138,T=0.0		PIK3CA	missense	21	p.H1047R	c.3140A>G	Pathogenic/Likely pathogenic	Oncomine=[transcript=NM_006218.3;normalizedRef=A;normalizedPos=178952085;normalizedAlt=G;type=Hotspot;class=Gain-of-Function]	2	21	IV
chr3:178952085	SNV	A	1	A/G	PASS	1803	A=0.9401,G=0.0599,T=0.0		PIK3CA	missense	21	p.H1047R	c.3140A>G	Pathogenic/Likely pathogenic	Oncomine=[transcript=NM_006218.3;normalizedRef=A;normalizedPos=178952085;normalizedAlt=G;type=Hotspot;class=Gain-of-Function]	3	21	IV
chr3:178952085	SNV	A	1	A/G	PASS	3459	A=0.7745,G=0.2255,T=0.0		PIK3CA	missense	21	p.H1047R	c.3140A>G	Pathogenic/Likely pathogenic	Oncomine=[transcript=NM_006218.3;normalizedRef=A;normalizedPos=178952085;normalizedAlt=G;type=Hotspot;class=Gain-of-Function]	4	21	IV
chr17:7578479	SNV	G	1	G/C	PASS	2587	G=0.9977,A=0.0,C=0.0023,T=0.0		TP53	missense	5	p.P151A	c.451C>G	Conflicting interpretations of pathogenicity	Oncomine=[transcript=NM_000546.5;normalizedRef=G;normalizedPos=7578479;normalizedAlt=C;type=Hotspot;class=Loss-of-Function]	1	21	IV
chr17:7578479	SNV	G	1	G/C	PASS	1508	G=0.9847,A=0.0,C=0.0153,T=0.0		TP53	missense	5	p.P151A	c.451C>G	Conflicting interpretations of pathogenicity	Oncomine=[transcript=NM_000546.5;normalizedRef=G;normalizedPos=7578479;normalizedAlt=C;type=Hotspot;class=Loss-of-Function]	2	21	IV
chr17:7578479	SNV	G	1	G/C	PASS	2995	G=0.8387,A=0.0,C=0.1613,T=0.0		TP53	missense	5	p.P151A	c.451C>G	Conflicting interpretations of pathogenicity	Oncomine=[transcript=NM_000546.5;normalizedRef=G;normalizedPos=7578479;normalizedAlt=C;type=Hotspot;class=Loss-of-Function]	3	21	IV
chr17:7578479	SNV	G	1	G/C	PASS	5880	G=0.2582,A=0.0,C=0.7418,T=0.0		TP53	missense	5	p.P151A	c.451C>G	Conflicting interpretations of pathogenicity	Oncomine=[transcript=NM_000546.5;normalizedRef=G;normalizedPos=7578479;normalizedAlt=C;type=Hotspot;class=Loss-of-Function]	4	21	IV
chr17:37863181	CNV		19790		GAIN			17q12(37863181-37882971)x15.39	ERBB2						Oncomine=[type=Amplification;class=Gain-of-Function]	1	22	IV
chr17:37863181	CNV		19790		GAIN			17q12(37863181-37882971)x15.13	ERBB2						Oncomine=[type=Amplification;class=Gain-of-Function]	2	22	IV
chr17:37863181	CNV		19790		GAIN			17q12(37863181-37882971)x28.96	ERBB2						Oncomine=[type=Amplification;class=Gain-of-Function]	3	22	IV
chr8:128748816	CNV		4899		GAIN			8q24.21(128748816-128753715)x5.47	MYC						Oncomine=[type=Amplification;class=Gain-of-Function]	1	22	IV
chr8:128748816	CNV		4899		GAIN			8q24.21(128748816-128753715)x4.9	MYC						Oncomine=[type=Amplification;class=Gain-of-Function]	2	22	IV
chr8:128748816	CNV		4899		GAIN			8q24.21(128748816-128753715)x9.03	MYC						Oncomine=[type=Amplification;class=Gain-of-Function]	3	22	IV
chr17:7577117	SNV	A	1	A/C	PASS	1572	A=0.9987,C=0.0013		TP53	missense	8	p.V274G	c.821T>G	Likely pathogenic	Oncomine=[transcript=NM_000546.5;normalizedRef=A;normalizedPos=7577117;normalizedAlt=C;type=Hotspot;class=Loss-of-Function]	2	27	III
chr17:7577117	SNV	A	1	A/C	PASS	1444	A=0.9958,C=0.0042		TP53	missense	8	p.V274G	c.821T>G	Likely pathogenic	Oncomine=[transcript=NM_000546.5;normalizedRef=A;normalizedPos=7577117;normalizedAlt=C;type=Hotspot;class=Loss-of-Function]	4	27	III
chr17:7577539	SNV	G	1	G/A	PASS	1535	G=0.9967,A=0.0033		TP53	missense	7	p.R248W	c.742C>T	Pathogenic/Likely pathogenic	Oncomine=[transcript=NM_000546.5;normalizedRef=G;normalizedPos=7577539;normalizedAlt=A;type=Hotspot;class=Loss-of-Function]	1	28	III
chr17:7577539	SNV	G	1	G/A	PASS	2047	G=0.9932,A=0.0068		TP53	missense	7	p.R248W	c.742C>T	Pathogenic/Likely pathogenic	Oncomine=[transcript=NM_000546.5;normalizedRef=G;normalizedPos=7577539;normalizedAlt=A;type=Hotspot;class=Loss-of-Function]	2	28	III
chr17:7577539	SNV	G	1	G/A	PASS	1405	G=0.99,A=0.01		TP53	missense	7	p.R248W	c.742C>T	Pathogenic/Likely pathogenic	Oncomine=[transcript=NM_000546.5;normalizedRef=G;normalizedPos=7577539;normalizedAlt=A;type=Hotspot;class=Loss-of-Function]	3	28	III
chr17:7577539	SNV	G	1	G/A	PASS	1756	G=0.9926,A=0.0074		TP53	missense	7	p.R248W	c.742C>T	Pathogenic/Likely pathogenic	Oncomine=[transcript=NM_000546.5;normalizedRef=G;normalizedPos=7577539;normalizedAlt=A;type=Hotspot;class=Loss-of-Function]	4	28	III
chr17:7579584	INDEL	AG	1	AG/AGG	PASS	408	AG=0.9951,A=0.0,AGG=0.0049		TP53	frameshiftInsertion	4	p.P36fs	c.102_103insC		Oncomine=[transcript=NM_000546.5;normalizedRef=A;normalizedPos=7579584;normalizedAlt=AG;type=Deleterious;class=Loss-of-Function]	1	29	IV
chr17:7579584	INDEL	A	1	A/AG	PASS	1588	A=0.9987,AG=0.0013		TP53	frameshiftInsertion	4	p.P36fs	c.102_103insC		Oncomine=[transcript=NM_000546.5;normalizedRef=A;normalizedPos=7579584;normalizedAlt=AG;type=Deleterious;class=Loss-of-Function]	2	29	IV
chr7:116411990	SNV	C	1	C/T	PASS	1223	C=0.489,T=0.511		MET	missense	14	p.T1010I	c.3029C>T	Conflicting interpretations of pathogenicity	Oncomine=[transcript=NM_001127500.2;normalizedRef=C;normalizedPos=116411990;normalizedAlt=T;type=Hotspot;class=Gain-of-Function]	1	31	IV
chr7:116411990	SNV	C	1	C/T	PASS	2044	C=0.5083,T=0.4917		MET	missense	14	p.T1010I	c.3029C>T	Conflicting interpretations of pathogenicity	Oncomine=[transcript=NM_001127500.2;normalizedRef=C;normalizedPos=116411990;normalizedAlt=T;type=Hotspot;class=Gain-of-Function]	2	31	IV
chr7:116411990	SNV	C	1	C/T	PASS	1915	C=0.4433,CT=0.0,T=0.5567		MET	missense	14	p.T1010I	c.3029C>T	Conflicting interpretations of pathogenicity	Oncomine=[transcript=NM_001127500.2;normalizedRef=C;normalizedPos=116411990;normalizedAlt=T;type=Hotspot;class=Gain-of-Function]	3	31	IV
chr7:116411990	SNV	C	1	C/T	PASS	970	C=0.4495,T=0.5505		MET	missense	14	p.T1010I	c.3029C>T	Conflicting interpretations of pathogenicity	Oncomine=[transcript=NM_001127500.2;normalizedRef=C;normalizedPos=116411990;normalizedAlt=T;type=Hotspot;class=Gain-of-Function]	4	31	IV
chr17:7577535	SNV	C	1	C/A	PASS	3164	C=0.9991,A=9.0E-4,T=0.0		TP53	missense	7	p.R249M	c.746G>T	Likely pathogenic	Oncomine=[transcript=NM_000546.5;normalizedRef=C;normalizedPos=7577535;normalizedAlt=A;type=Hotspot;class=Loss-of-Function]	2	31	IV
chr17:7577535	SNV	C	1	C/A	PASS	1499	C=0.9973,A=0.0027,T=0.0		TP53	missense	7	p.R249M	c.746G>T	Likely pathogenic	Oncomine=[transcript=NM_000546.5;normalizedRef=C;normalizedPos=7577535;normalizedAlt=A;type=Hotspot;class=Loss-of-Function]	4	31	IV
chr15:66729177	SNV	T	1	T/C	PASS	3413	T=0.9956,C=0.0044		MAP2K1	missense	3	p.F129L	c.385T>C	Likely pathogenic	Oncomine=[transcript=NM_002755.3;normalizedRef=T;normalizedPos=66729177;normalizedAlt=C;type=Hotspot;class=Gain-of-Function]	2	33	IV
chr15:66729177	SNV	T	1	T/C	PASS	1964	T=0.9939,C=0.0061		MAP2K1	missense	3	p.F129L	c.385T>C	Likely pathogenic	Oncomine=[transcript=NM_002755.3;normalizedRef=T;normalizedPos=66729177;normalizedAlt=C;type=Hotspot;class=Gain-of-Function]	4	33	IV
chr17:7577548	SNV	C	1	C/T	PASS	2128	C=0.9958,A=0.0,T=0.0042		TP53	missense	7	p.G245S	c.733G>A	Pathogenic/Likely pathogenic	Oncomine=[transcript=NM_000546.5;normalizedRef=C;normalizedPos=7577548;normalizedAlt=T;type=Hotspot;class=Loss-of-Function]	3	34	III
chr17:7577548	SNV	C	1	C/T	PASS	1649	C=0.9976,A=0.0,T=0.0024		TP53	missense	7	p.G245S	c.733G>A	Pathogenic/Likely pathogenic	Oncomine=[transcript=NM_000546.5;normalizedRef=C;normalizedPos=7577548;normalizedAlt=T;type=Hotspot;class=Loss-of-Function]	4	34	III
chr17:7577559	SNV	G	1	G/C	PASS	1253	G=0.996,A=0.0,C=0.004		TP53	missense	7	p.S241C	c.722C>G	Likely pathogenic	Oncomine=[transcript=NM_000546.5;normalizedRef=G;normalizedPos=7577559;normalizedAlt=C;type=Hotspot;class=Loss-of-Function]	1	38	III
chr17:7577559	SNV	G	1	G/C	PASS	1236	G=0.9976,A=0.0,C=0.0024		TP53	missense	7	p.S241C	c.722C>G	Likely pathogenic	Oncomine=[transcript=NM_000546.5;normalizedRef=G;normalizedPos=7577559;normalizedAlt=C;type=Hotspot;class=Loss-of-Function]	3	38	III
chr17:7577557	SNV	A	1	A/T	PASS	3122	A=0.9974,T=0.0026		TP53	missense	7	p.C242S	c.724T>A	Likely pathogenic	Oncomine=[transcript=NM_000546.5;normalizedRef=A;normalizedPos=7577557;normalizedAlt=T;type=Hotspot;class=Loss-of-Function]	2	41	III
chr17:7577557	SNV	A	1	A/T	PASS	2180	A=0.9977,T=0.0023		TP53	missense	7	p.C242S	c.724T>A	Likely pathogenic	Oncomine=[transcript=NM_000546.5;normalizedRef=A;normalizedPos=7577557;normalizedAlt=T;type=Hotspot;class=Loss-of-Function]	4	41	III
chr10:123245035	CNV		108744		GAIN			10q26.13(123245035-123353779)x3.45	FGFR2						Oncomine=[type=Amplification;class=Gain-of-Function]	1	43	IV
chr10:123245035	CNV		108744		GAIN			10q26.13(123245035-123353779)x3.29	FGFR2						Oncomine=[type=Amplification;class=Gain-of-Function]	2	43	IV
